# Supplementary material for: Complete Chloroplast Genomes and Comparative Analyses of Three Paraphalaenopsis (Aeridinae, Orchidaceae) Species
Source: Int J Mol Sci. 2023 Jul 6;24(13):11167. doi: 10.3390/ijms241311167 (PMC10342943; doi:10.3390/ijms241311167)
Supplement: Supplementary file 1 [file ijms-24-11167-s001.zip]

Archive with 3 entries (3 files):
- Supplementary Figures and Tables.pdf
- Supplementary Figures S1.tif
- Supplementary Table S4 The nucleotide diversity of three Paraphalaenopsis Chloroplast genomes.xlsx
