# Supplementary material for: Complete Chloroplast Genomes and Comparative Analyses of Three Paraphalaenopsis (Aeridinae, Orchidaceae) Species
Source: Int J Mol Sci. 2023 Jul 6;24(13):11167. doi: 10.3390/ijms241311167 (PMC10342943; doi:10.3390/ijms241311167)
Supplement: Supplementary file 1 [file ijms-24-11167-s001.zip › Supplementary Table S4 The nucleotide diversity of three Paraphalaenopsis Chloroplast genomes.xlsx]

## Sheet: Sheet2
The nucleotide diversity of three Paraphalaenopsis Chloroplast genomes
Window	Midpoint	Pi	Theta	S
31083-31470	31362	0.155	0.15333	46	psbM-trnD(GUC)
31033-31419	31215	0.125	0.12333	37
31217-31520	31419	0.11167	0.11	33
31363-31578	31470	0.08	0.08	24
30983-31362	31082	0.07833	0.07667	23
74738-75531	75014	0.12	0.12	36	psbB
74670-75385	74845	0.10333	0.10333	31
74846-75587	75385	0.10333	0.10333	31
75015-75637	75531	0.08667	0.08667	26
74577-75014	74737	0.07667	0.07667	23
113750-114038	113903	0.10833	0.10667	32	ccsA
113700-113965	113849	0.10167	0.1	30
113850-114096	113965	0.07667	0.07667	23
113650-113903	113749	0.075	0.07333	22
3932-4147	4031	0.07333	0.07333	22	trnK(UUU)
3982-4204	4090	0.07333	0.07333	22
4032-4254	4147	0.07333	0.07333	22
4091-4304	4204	0.07	0.07	21
9229-9845	9328	0.07333	0.07333	22	trnS(GCU)-trnG(UCC)
9279-9895	9424	0.07	0.07	21
8810-9178	9020	0.06333	0.06333	19
9329-9945	9845	0.06333	0.06333	19
8872-9228	9083	0.06	0.06	18
6482-6715	6601	0.06	0.06	18	rps16-trnQ(UUG)
9021-9278	9178	0.05667	0.05667	17
52266-52513	52396	0.05667	0.05667	17
75386-75691	75587	0.05667	0.05667	17
6541-6767	6665	0.05333	0.05333	16
6602-6817	6715	0.05333	0.05333	16
9425-9995	9895	0.05333	0.05333	16
118485-118692	118584	0.05333	0.05333	16
118535-118810	118636	0.05167	0.05	15
30933-31215	31032	0.05	0.05	15
74527-74845	74669	0.05	0.05	15
114097-114333	114218	0.05	0.05	15
114149-114383	114281	0.05	0.05	15
116258-116458	116358	0.05	0.05	15
118585-118869	118692	0.04833	0.04667	14
9084-9328	9228	0.04667	0.04667	14
52164-52396	52265	0.04667	0.04667	14
52216-52455	52346	0.04667	0.04667	14
67429-67662	67541	0.04667	0.04667	14
67542-67762	67662	0.04667	0.04667	14
86449-86703	86548	0.04667	0.04667	14
114039-114281	114148	0.04667	0.04667	14
116308-116508	116408	0.04667	0.04667	14
116359-116558	116458	0.04667	0.04667	14
116409-116609	116508	0.04667	0.04667	14
6431-6665	6540	0.04333	0.04333	13
67479-67712	67591	0.04333	0.04333	13
86549-86803	86703	0.04333	0.04333	13
92775-92974	92874	0.04333	0.04333	13
92825-93024	92924	0.04333	0.04333	13
113966-114218	114096	0.04333	0.04333	13
146417-146616	146516	0.04333	0.04333	13
146467-146666	146566	0.04333	0.04333	13
37345-37556	37456	0.04	0.04	12
37395-37606	37506	0.04	0.04	12
52114-52346	52215	0.04	0.04	12
74476-74737	74576	0.04	0.04	12
92675-92874	92774	0.04	0.04	12
92725-92924	92824	0.04	0.04	12
146517-146716	146616	0.04	0.04	12
146567-146766	146666	0.04	0.04	12
118637-118919	118810	0.03833	0.03667	11
10901-11122	11022	0.03667	0.03667	11
57950-58156	58049	0.03667	0.03667	11
58000-58206	58099	0.03667	0.03667	11
58050-58273	58156	0.03667	0.03667	11
86499-86753	86609	0.03667	0.03667	11
113904-114148	114038	0.03667	0.03667	11
113600-113849	113699	0.035	0.03333	10
8760-9083	8871	0.03333	0.03333	10
10851-11072	10950	0.03333	0.03333	10
31420-31628	31520	0.03333	0.03333	10
37295-37506	37394	0.03333	0.03333	10
67592-67812	67712	0.03333	0.03333	10
74049-74275	74175	0.03333	0.03333	10
119401-119603	119501	0.03333	0.03333	10
37245-37456	37344	0.03	0.03	9
48575-48778	48678	0.03	0.03	9
86610-86854	86753	0.03	0.03	9
114745-114944	114844	0.03	0.03	9
119351-119553	119451	0.03	0.03	9
9179-9424	9278	0.02667	0.02667	8
16087-16286	16186	0.02667	0.02667	8
28907-29339	29026	0.02667	0.02667	8
30557-30813	30692	0.02667	0.02667	8
30620-30882	30742	0.02667	0.02667	8
48385-48626	48509	0.02667	0.02667	8
48510-48728	48626	0.02667	0.02667	8
52347-52563	52455	0.02667	0.02667	8
57900-58099	57999	0.02667	0.02667	8
72497-72698	72598	0.02667	0.02667	8
114634-114844	114744	0.02667	0.02667	8
114695-114894	114794	0.02667	0.02667	8
116559-116767	116667	0.02667	0.02667	8
116610-116817	116717	0.02667	0.02667	8
118424-118636	118534	0.02667	0.02667	8
119452-119653	119553	0.02667	0.02667	8
119502-119703	119603	0.02667	0.02667	8
8710-9020	8809	0.02333	0.02333	7
10799-11022	10900	0.02333	0.02333	7
16137-16336	16236	0.02333	0.02333	7
18588-18787	18687	0.02333	0.02333	7
30240-30439	30339	0.02333	0.02333	7
44180-44381	44279	0.02333	0.02333	7
48627-48837	48728	0.02333	0.02333	7
48679-48887	48778	0.02333	0.02333	7
51264-51463	51363	0.02333	0.02333	7
51314-51513	51413	0.02333	0.02333	7
51364-51563	51463	0.02333	0.02333	7
56035-56239	56138	0.02333	0.02333	7
69305-69507	69405	0.02333	0.02333	7
72447-72648	72546	0.02333	0.02333	7
72599-72805	72698	0.02333	0.02333	7
74118-74325	74225	0.02333	0.02333	7
74176-74375	74275	0.02333	0.02333	7
74226-74425	74325	0.02333	0.02333	7
85999-86198	86098	0.02333	0.02333	7
86399-86609	86498	0.02333	0.02333	7
116668-116868	116767	0.02333	0.02333	7
6666-6900	6767	0.02	0.02	6
10748-10950	10850	0.02	0.02	6
10951-11172	11072	0.02	0.02	6
16187-16386	16286	0.02	0.02	6
16237-16436	16336	0.02	0.02	6
18538-18737	18637	0.02	0.02	6
21547-21748	21648	0.02	0.02	6
21597-21798	21698	0.02	0.02	6
28977-29389	29076	0.02	0.02	6
29027-29439	29339	0.02	0.02	6
29077-29489	29389	0.02	0.02	6
30693-30932	30813	0.02	0.02	6
44230-44431	44329	0.02	0.02	6
48445-48678	48574	0.02	0.02	6
55972-56189	56085	0.02	0.02	6
58324-58523	58423	0.02	0.02	6
69355-69558	69457	0.02	0.02	6
69406-69608	69507	0.02	0.02	6
72391-72598	72496	0.02	0.02	6
72547-72748	72648	0.02	0.02	6
73873-74117	73998	0.02	0.02	6
73999-74225	74117	0.02	0.02	6
78078-78277	78177	0.02	0.02	6
79045-79245	79144	0.02	0.02	6
83234-83625	83333	0.02	0.02	6
83284-83675	83557	0.02	0.02	6
83334-83725	83625	0.02	0.02	6
83558-83775	83675	0.02	0.02	6
84727-84934	84828	0.02	0.02	6
84777-84984	84878	0.02	0.02	6
85949-86148	86048	0.02	0.02	6
113150-113349	113249	0.02	0.02	6
113200-113399	113299	0.02	0.02	6
113250-113449	113349	0.02	0.02	6
113300-113499	113399	0.02	0.02	6
114232-114433	114333	0.02	0.02	6
114795-114994	114894	0.02	0.02	6
116509-116717	116609	0.02	0.02	6
117550-117857	117649	0.02	0.02	6
117600-117907	117720	0.02	0.02	6
118122-118321	118221	0.02	0.02	6
118222-118423	118321	0.02	0.02	6
120690-120889	120789	0.02	0.02	6
120740-120939	120839	0.02	0.02	6
121440-121639	121539	0.02	0.02	6
122140-122339	122239	0.02	0.02	6
125890-126089	125989	0.02	0.02	6
125940-126139	126039	0.02	0.02	6
125990-126189	126089	0.02	0.02	6
126040-126239	126139	0.02	0.02	6
5576-5804	5676	0.01667	0.01667	5
7251-7450	7350	0.01667	0.01667	5
7301-7500	7400	0.01667	0.01667	5
7601-7809	7700	0.01667	0.01667	5
7651-7859	7750	0.01667	0.01667	5
8559-8759	8659	0.01667	0.01667	5
8609-8809	8709	0.01667	0.01667	5
8660-8871	8759	0.01667	0.01667	5
11023-11222	11122	0.01667	0.01667	5
16037-16236	16136	0.01667	0.01667	5
18638-18837	18737	0.01667	0.01667	5
21447-21648	21546	0.01667	0.01667	5
21497-21698	21596	0.01667	0.01667	5
28006-28239	28138	0.01667	0.01667	5
28089-28291	28188	0.01667	0.01667	5
30290-30493	30389	0.01667	0.01667	5
30340-30543	30439	0.01667	0.01667	5
30494-30742	30619	0.01667	0.01667	5
44130-44329	44229	0.01667	0.01667	5
48335-48574	48444	0.01667	0.01667	5
50418-50633	50519	0.01667	0.01667	5
51052-51263	51163	0.01667	0.01667	5
51164-51363	51263	0.01667	0.01667	5
51214-51413	51313	0.01667	0.01667	5
51414-51613	51513	0.01667	0.01667	5
51864-52063	51963	0.01667	0.01667	5
52397-52613	52513	0.01667	0.01667	5
52456-52663	52563	0.01667	0.01667	5
55850-56085	55971	0.01667	0.01667	5
55900-56138	56034	0.01667	0.01667	5
56086-56299	56189	0.01667	0.01667	5
58157-58373	58273	0.01667	0.01667	5
58207-58423	58323	0.01667	0.01667	5
58274-58473	58373	0.01667	0.01667	5
58474-58674	58573	0.01667	0.01667	5
62361-62571	62461	0.01667	0.01667	5
62462-62671	62571	0.01667	0.01667	5
62522-62721	62621	0.01667	0.01667	5
67378-67591	67478	0.01667	0.01667	5
72649-72855	72748	0.01667	0.01667	5
73923-74175	74048	0.01667	0.01667	5
74426-74669	74526	0.01667	0.01667	5
75532-75741	75637	0.01667	0.01667	5
75588-75791	75691	0.01667	0.01667	5
77621-77877	77720	0.01667	0.01667	5
78628-78827	78727	0.01667	0.01667	5
78928-79144	79044	0.01667	0.01667	5
78995-79194	79094	0.01667	0.01667	5
79095-79295	79194	0.01667	0.01667	5
81708-81917	81817	0.01667	0.01667	5
81918-82117	82017	0.01667	0.01667	5
81968-82167	82067	0.01667	0.01667	5
114584-114794	114694	0.01667	0.01667	5
115157-115357	115256	0.01667	0.01667	5
115207-115407	115307	0.01667	0.01667	5
117500-117720	117599	0.01667	0.01667	5
117721-118060	117907	0.01667	0.01667	5
117908-118171	118060	0.01667	0.01667	5
117958-118221	118121	0.01667	0.01667	5
118172-118372	118271	0.01667	0.01667	5
118272-118484	118372	0.01667	0.01667	5
118322-118534	118423	0.01667	0.01667	5
118373-118584	118484	0.01667	0.01667	5
118870-119072	118969	0.01667	0.01667	5
120040-120239	120139	0.01667	0.01667	5
120790-120989	120889	0.01667	0.01667	5
121390-121589	121489	0.01667	0.01667	5
121640-121839	121739	0.01667	0.01667	5
121690-121889	121789	0.01667	0.01667	5
121990-122189	122089	0.01667	0.01667	5
122040-122239	122139	0.01667	0.01667	5
122090-122289	122189	0.01667	0.01667	5
122190-122389	122289	0.01667	0.01667	5
122240-122439	122339	0.01667	0.01667	5
122290-122489	122389	0.01667	0.01667	5
123790-123989	123889	0.01667	0.01667	5
118693-118969	118869	0.015	0.01333	4
1865-2064	1964	0.01333	0.01333	4
1915-2114	2014	0.01333	0.01333	4
1965-2164	2064	0.01333	0.01333	4
2015-2214	2114	0.01333	0.01333	4
2365-2564	2464	0.01333	0.01333	4
2415-2614	2514	0.01333	0.01333	4
3215-3420	3320	0.01333	0.01333	4
3271-3470	3370	0.01333	0.01333	4
3321-3520	3420	0.01333	0.01333	4
4408-4607	4507	0.01333	0.01333	4
5476-5676	5575	0.01333	0.01333	4
5526-5754	5625	0.01333	0.01333	4
5626-5854	5754	0.01333	0.01333	4
5755-5963	5854	0.01333	0.01333	4
6331-6540	6430	0.01333	0.01333	4
7201-7400	7300	0.01333	0.01333	4
7551-7750	7650	0.01333	0.01333	4
7860-8059	7959	0.01333	0.01333	4
8459-8659	8558	0.01333	0.01333	4
10148-10347	10247	0.01333	0.01333	4
13394-13593	13493	0.01333	0.01333	4
14643-14864	14743	0.01333	0.01333	4
15015-15216	15116	0.01333	0.01333	4
15987-16186	16086	0.01333	0.01333	4
16537-16736	16636	0.01333	0.01333	4
18688-18887	18787	0.01333	0.01333	4
23706-23905	23805	0.01333	0.01333	4
23756-23955	23855	0.01333	0.01333	4
27956-28188	28088	0.01333	0.01333	4
28139-28341	28239	0.01333	0.01333	4
29590-29789	29689	0.01333	0.01333	4
29640-29839	29739	0.01333	0.01333	4
29690-29889	29789	0.01333	0.01333	4
30190-30389	30289	0.01333	0.01333	4
30743-30982	30882	0.01333	0.01333	4
32544-32744	32643	0.01333	0.01333	4
33195-33419	33312	0.01333	0.01333	4
33245-33469	33362	0.01333	0.01333	4
33313-33519	33419	0.01333	0.01333	4
44280-44481	44381	0.01333	0.01333	4
48285-48509	48384	0.01333	0.01333	4
48729-48937	48837	0.01333	0.01333	4
49908-50116	50007	0.01333	0.01333	4
50368-50575	50467	0.01333	0.01333	4
51002-51213	51101	0.01333	0.01333	4
51102-51313	51213	0.01333	0.01333	4
51464-51663	51563	0.01333	0.01333	4
51514-51713	51613	0.01333	0.01333	4
51764-51963	51863	0.01333	0.01333	4
51814-52013	51913	0.01333	0.01333	4
55474-55688	55588	0.01333	0.01333	4
55524-55738	55638	0.01333	0.01333	4
56139-56349	56239	0.01333	0.01333	4
56190-56399	56299	0.01333	0.01333	4
58100-58323	58206	0.01333	0.01333	4
58424-58624	58523	0.01333	0.01333	4
58625-58824	58724	0.01333	0.01333	4
62211-62410	62310	0.01333	0.01333	4
62311-62521	62410	0.01333	0.01333	4
62411-62621	62521	0.01333	0.01333	4
62572-62773	62671	0.01333	0.01333	4
68322-68521	68421	0.01333	0.01333	4
68372-68571	68471	0.01333	0.01333	4
68422-68621	68521	0.01333	0.01333	4
69255-69457	69354	0.01333	0.01333	4
69458-69666	69558	0.01333	0.01333	4
69559-69766	69666	0.01333	0.01333	4
69609-69816	69716	0.01333	0.01333	4
70371-70570	70470	0.01333	0.01333	4
70421-70621	70520	0.01333	0.01333	4
70722-70921	70821	0.01333	0.01333	4
70772-70971	70871	0.01333	0.01333	4
71372-71573	71473	0.01333	0.01333	4
71424-71623	71523	0.01333	0.01333	4
71976-72190	72075	0.01333	0.01333	4
72341-72546	72446	0.01333	0.01333	4
73814-74048	73922	0.01333	0.01333	4
77671-77927	77784	0.01333	0.01333	4
77928-78127	78027	0.01333	0.01333	4
77978-78177	78077	0.01333	0.01333	4
78028-78227	78127	0.01333	0.01333	4
78578-78777	78677	0.01333	0.01333	4
80396-80597	80495	0.01333	0.01333	4
80446-80657	80545	0.01333	0.01333	4
81658-81867	81757	0.01333	0.01333	4
81758-81967	81867	0.01333	0.01333	4
81818-82017	81917	0.01333	0.01333	4
81868-82067	81967	0.01333	0.01333	4
84677-84878	84776	0.01333	0.01333	4
86049-86248	86148	0.01333	0.01333	4
86099-86298	86198	0.01333	0.01333	4
86299-86498	86398	0.01333	0.01333	4
116208-116408	116307	0.01333	0.01333	4
117450-117649	117549	0.01333	0.01333	4
117650-117957	117857	0.01333	0.01333	4
118061-118271	118171	0.01333	0.01333	4
118811-119022	118919	0.01333	0.01333	4
118920-119124	119022	0.01333	0.01333	4
119990-120189	120089	0.01333	0.01333	4
120340-120539	120439	0.01333	0.01333	4
120390-120589	120489	0.01333	0.01333	4
120440-120639	120539	0.01333	0.01333	4
121040-121239	121139	0.01333	0.01333	4
121090-121289	121189	0.01333	0.01333	4
121140-121339	121239	0.01333	0.01333	4
121340-121539	121439	0.01333	0.01333	4
121490-121689	121589	0.01333	0.01333	4
121590-121789	121689	0.01333	0.01333	4
121740-121939	121839	0.01333	0.01333	4
121790-121989	121889	0.01333	0.01333	4
121940-122139	122039	0.01333	0.01333	4
122490-122689	122589	0.01333	0.01333	4
123640-123839	123739	0.01333	0.01333	4
123690-123889	123789	0.01333	0.01333	4
123740-123939	123839	0.01333	0.01333	4
124340-124539	124439	0.01333	0.01333	4
124440-124639	124539	0.01333	0.01333	4
135212-135482	135311	0.01333	0.01333	4
1405-1613	1504	0.01	0.01	3
1505-1714	1613	0.01	0.01	3
1564-1764	1663	0.01	0.01	3
2465-2664	2564	0.01	0.01	3
2515-2714	2614	0.01	0.01	3
2565-2764	2664	0.01	0.01	3
2615-2814	2714	0.01	0.01	3
2715-2914	2814	0.01	0.01	3
2865-3064	2964	0.01	0.01	3
3165-3370	3270	0.01	0.01	3
3571-3777	3677	0.01	0.01	3
3728-3931	3827	0.01	0.01	3
4255-4457	4354	0.01	0.01	3
4305-4507	4407	0.01	0.01	3
4355-4557	4457	0.01	0.01	3
5160-5375	5275	0.01	0.01	3
5677-5913	5804	0.01	0.01	3
6381-6601	6481	0.01	0.01	3
6818-7050	6950	0.01	0.01	3
6901-7100	7000	0.01	0.01	3
7151-7350	7250	0.01	0.01	3
7501-7700	7600	0.01	0.01	3
7701-7909	7809	0.01	0.01	3
7751-7959	7859	0.01	0.01	3
7810-8009	7909	0.01	0.01	3
7910-8116	8009	0.01	0.01	3
8267-8508	8396	0.01	0.01	3
8347-8558	8458	0.01	0.01	3
8397-8608	8508	0.01	0.01	3
8509-8709	8608	0.01	0.01	3
10048-10247	10147	0.01	0.01	3
10098-10297	10197	0.01	0.01	3
10198-10397	10297	0.01	0.01	3
10298-10497	10397	0.01	0.01	3
12874-13073	12973	0.01	0.01	3
13024-13223	13123	0.01	0.01	3
13274-13493	13393	0.01	0.01	3
13333-13543	13443	0.01	0.01	3
14543-14743	14642	0.01	0.01	3
14593-14793	14692	0.01	0.01	3
14965-15166	15064	0.01	0.01	3
15937-16136	16036	0.01	0.01	3
16287-16486	16386	0.01	0.01	3
16587-16786	16686	0.01	0.01	3
16637-16836	16736	0.01	0.01	3
16687-16886	16786	0.01	0.01	3
17238-17437	17337	0.01	0.01	3
17288-17487	17387	0.01	0.01	3
17338-17537	17437	0.01	0.01	3
17888-18087	17987	0.01	0.01	3
18488-18687	18587	0.01	0.01	3
19288-19487	19387	0.01	0.01	3
19338-19537	19437	0.01	0.01	3
19688-19896	19796	0.01	0.01	3
23299-23505	23405	0.01	0.01	3
23350-23555	23455	0.01	0.01	3
23606-23805	23705	0.01	0.01	3
23656-23855	23755	0.01	0.01	3
25556-25755	25655	0.01	0.01	3
25606-25805	25705	0.01	0.01	3
25656-25855	25755	0.01	0.01	3
25706-25905	25805	0.01	0.01	3
27906-28138	28005	0.01	0.01	3
28189-28391	28291	0.01	0.01	3
28392-28598	28491	0.01	0.01	3
28442-28648	28541	0.01	0.01	3
28492-28698	28598	0.01	0.01	3
28542-28748	28648	0.01	0.01	3
28749-28975	28848	0.01	0.01	3
29440-29639	29539	0.01	0.01	3
29490-29689	29589	0.01	0.01	3
29540-29739	29639	0.01	0.01	3
29740-29939	29839	0.01	0.01	3
29790-29989	29889	0.01	0.01	3
29840-30039	29939	0.01	0.01	3
29890-30089	29989	0.01	0.01	3
29940-30139	30039	0.01	0.01	3
30090-30289	30189	0.01	0.01	3
30390-30619	30493	0.01	0.01	3
31829-32028	31928	0.01	0.01	3
31929-32130	32028	0.01	0.01	3
32079-32293	32180	0.01	0.01	3
32131-32343	32242	0.01	0.01	3
32181-32393	32293	0.01	0.01	3
32444-32643	32543	0.01	0.01	3
32494-32693	32593	0.01	0.01	3
32594-32794	32693	0.01	0.01	3
33145-33362	33244	0.01	0.01	3
33363-33582	33469	0.01	0.01	3
34287-34486	34386	0.01	0.01	3
35945-36144	36044	0.01	0.01	3
37457-37656	37556	0.01	0.01	3
37657-37875	37774	0.01	0.01	3
37725-37925	37825	0.01	0.01	3
37775-37975	37875	0.01	0.01	3
38026-38225	38125	0.01	0.01	3
38076-38275	38175	0.01	0.01	3
38126-38325	38225	0.01	0.01	3
38176-38375	38275	0.01	0.01	3
38576-38775	38675	0.01	0.01	3
38626-38826	38725	0.01	0.01	3
38676-38876	38775	0.01	0.01	3
39077-39276	39176	0.01	0.01	3
39127-39327	39226	0.01	0.01	3
39177-39377	39276	0.01	0.01	3
43878-44077	43977	0.01	0.01	3
44078-44279	44179	0.01	0.01	3
45932-46132	46031	0.01	0.01	3
46483-46682	46582	0.01	0.01	3
48235-48444	48334	0.01	0.01	3
49288-49598	49416	0.01	0.01	3
49346-49648	49529	0.01	0.01	3
49417-49698	49598	0.01	0.01	3
49808-50007	49907	0.01	0.01	3
49858-50066	49957	0.01	0.01	3
50470-50683	50575	0.01	0.01	3
50520-50733	50633	0.01	0.01	3
51564-51763	51663	0.01	0.01	3
51614-51813	51713	0.01	0.01	3
51914-52113	52013	0.01	0.01	3
53464-53673	53564	0.01	0.01	3
55424-55638	55523	0.01	0.01	3
55589-55799	55688	0.01	0.01	3
55800-56034	55899	0.01	0.01	3
58374-58573	58473	0.01	0.01	3
58524-58724	58624	0.01	0.01	3
58574-58774	58674	0.01	0.01	3
58675-58874	58774	0.01	0.01	3
58725-58924	58824	0.01	0.01	3
58775-58974	58874	0.01	0.01	3
58875-59074	58974	0.01	0.01	3
58925-59124	59024	0.01	0.01	3
59525-59724	59624	0.01	0.01	3
59575-59774	59674	0.01	0.01	3
59625-59824	59724	0.01	0.01	3
60275-60474	60374	0.01	0.01	3
60375-60574	60474	0.01	0.01	3
60425-60624	60524	0.01	0.01	3
60675-60874	60774	0.01	0.01	3
60725-60924	60824	0.01	0.01	3
60775-60974	60874	0.01	0.01	3
61076-61360	61260	0.01	0.01	3
62261-62461	62360	0.01	0.01	3
64940-65139	65039	0.01	0.01	3
64990-65189	65089	0.01	0.01	3
65602-65807	65707	0.01	0.01	3
65658-65857	65757	0.01	0.01	3
65708-65907	65807	0.01	0.01	3
66908-67107	67007	0.01	0.01	3
66958-67157	67057	0.01	0.01	3
68472-68671	68571	0.01	0.01	3
68572-68776	68671	0.01	0.01	3
68622-68826	68721	0.01	0.01	3
68672-68876	68776	0.01	0.01	3
68722-68932	68826	0.01	0.01	3
69667-69866	69766	0.01	0.01	3
70471-70671	70570	0.01	0.01	3
70672-70871	70771	0.01	0.01	3
70822-71021	70921	0.01	0.01	3
71322-71523	71423	0.01	0.01	3
71474-71673	71573	0.01	0.01	3
71926-72140	72025	0.01	0.01	3
72026-72240	72140	0.01	0.01	3
72699-72905	72805	0.01	0.01	3
72749-72956	72855	0.01	0.01	3
73710-73922	73813	0.01	0.01	3
73763-73998	73872	0.01	0.01	3
74326-74526	74425	0.01	0.01	3
74376-74576	74475	0.01	0.01	3
75638-75850	75741	0.01	0.01	3
77453-77670	77570	0.01	0.01	3
77503-77720	77620	0.01	0.01	3
77571-77784	77670	0.01	0.01	3
77721-77977	77877	0.01	0.01	3
78128-78327	78227	0.01	0.01	3
78178-78377	78277	0.01	0.01	3
78228-78427	78327	0.01	0.01	3
78478-78677	78577	0.01	0.01	3
78528-78727	78627	0.01	0.01	3
78678-78877	78777	0.01	0.01	3
78728-78927	78827	0.01	0.01	3
78778-78994	78877	0.01	0.01	3
78878-79094	78994	0.01	0.01	3
79145-79345	79245	0.01	0.01	3
79195-79395	79295	0.01	0.01	3
79596-79795	79695	0.01	0.01	3
79646-79845	79745	0.01	0.01	3
79996-80195	80095	0.01	0.01	3
80046-80245	80145	0.01	0.01	3
80096-80295	80195	0.01	0.01	3
80146-80345	80245	0.01	0.01	3
80296-80495	80395	0.01	0.01	3
80346-80545	80445	0.01	0.01	3
80496-80707	80597	0.01	0.01	3
80758-80957	80857	0.01	0.01	3
80808-81007	80907	0.01	0.01	3
80858-81057	80957	0.01	0.01	3
80908-81107	81007	0.01	0.01	3
81158-81357	81257	0.01	0.01	3
81208-81407	81307	0.01	0.01	3
81608-81817	81707	0.01	0.01	3
82018-82217	82117	0.01	0.01	3
83134-83333	83233	0.01	0.01	3
83626-83825	83725	0.01	0.01	3
84627-84828	84726	0.01	0.01	3
84829-85034	84934	0.01	0.01	3
85839-86048	85948	0.01	0.01	3
85889-86098	85998	0.01	0.01	3
86349-86548	86448	0.01	0.01	3
88425-88624	88524	0.01	0.01	3
100524-100899	100623	0.01	0.01	3
100574-100949	100849	0.01	0.01	3
103909-104177	104077	0.01	0.01	3
113450-113649	113549	0.01	0.01	3
113500-113699	113599	0.01	0.01	3
113550-113749	113649	0.01	0.01	3
114282-114483	114383	0.01	0.01	3
114845-115053	114944	0.01	0.01	3
115104-115307	115206	0.01	0.01	3
115257-115457	115357	0.01	0.01	3
116108-116307	116207	0.01	0.01	3
116158-116358	116257	0.01	0.01	3
116459-116667	116558	0.01	0.01	3
116718-116925	116817	0.01	0.01	3
116768-116989	116868	0.01	0.01	3
116926-117149	117039	0.01	0.01	3
117858-118121	117957	0.01	0.01	3
118970-119174	119072	0.01	0.01	3
119023-119224	119124	0.01	0.01	3
119073-119274	119174	0.01	0.01	3
119125-119350	119224	0.01	0.01	3
119175-119400	119274	0.01	0.01	3
119225-119451	119350	0.01	0.01	3
119854-120089	119989	0.01	0.01	3
119915-120139	120039	0.01	0.01	3
120090-120289	120189	0.01	0.01	3
120640-120839	120739	0.01	0.01	3
120840-121039	120939	0.01	0.01	3
120990-121189	121089	0.01	0.01	3
121540-121739	121639	0.01	0.01	3
122340-122539	122439	0.01	0.01	3
122540-122739	122639	0.01	0.01	3
122590-122789	122689	0.01	0.01	3
123540-123739	123639	0.01	0.01	3
123590-123789	123689	0.01	0.01	3
123840-124039	123939	0.01	0.01	3
124290-124489	124389	0.01	0.01	3
124390-124589	124489	0.01	0.01	3
124740-124939	124839	0.01	0.01	3
124790-124989	124889	0.01	0.01	3
124890-125089	124989	0.01	0.01	3
125040-125239	125139	0.01	0.01	3
125190-125389	125289	0.01	0.01	3
125640-125839	125739	0.01	0.01	3
125690-125889	125789	0.01	0.01	3
125740-125939	125839	0.01	0.01	3
125790-125989	125889	0.01	0.01	3
135262-135532	135361	0.01	0.01	3
135312-135590	135482	0.01	0.01	3
135362-135640	135532	0.01	0.01	3
138442-138817	138541	0.01	0.01	3
138492-138867	138591	0.01	0.01	3
150767-150966	150866	0.01	0.01	3
150817-151016	150916	0.01	0.01	3
52-251	151	0.00667	0.00667	2
702-901	801	0.00667	0.00667	2
952-1151	1051	0.00667	0.00667	2
1002-1201	1101	0.00667	0.00667	2
1052-1251	1151	0.00667	0.00667	2
1252-1454	1353	0.00667	0.00667	2
1302-1504	1404	0.00667	0.00667	2
1455-1663	1563	0.00667	0.00667	2
1815-2014	1914	0.00667	0.00667	2
2065-2264	2164	0.00667	0.00667	2
2115-2314	2214	0.00667	0.00667	2
2165-2364	2264	0.00667	0.00667	2
2265-2464	2364	0.00667	0.00667	2
2315-2514	2414	0.00667	0.00667	2
2665-2864	2764	0.00667	0.00667	2
2815-3014	2914	0.00667	0.00667	2
2915-3114	3014	0.00667	0.00667	2
2965-3164	3064	0.00667	0.00667	2
3371-3570	3470	0.00667	0.00667	2
3421-3620	3520	0.00667	0.00667	2
3621-3827	3727	0.00667	0.00667	2
3678-3881	3777	0.00667	0.00667	2
3882-4090	3981	0.00667	0.00667	2
5060-5275	5159	0.00667	0.00667	2
5110-5325	5219	0.00667	0.00667	2
5220-5425	5325	0.00667	0.00667	2
5426-5625	5525	0.00667	0.00667	2
5805-6022	5913	0.00667	0.00667	2
5855-6072	5963	0.00667	0.00667	2
6073-6280	6172	0.00667	0.00667	2
6123-6330	6230	0.00667	0.00667	2
6173-6380	6280	0.00667	0.00667	2
6231-6430	6330	0.00667	0.00667	2
6281-6481	6380	0.00667	0.00667	2
6716-6950	6817	0.00667	0.00667	2
6768-7000	6900	0.00667	0.00667	2
6951-7150	7050	0.00667	0.00667	2
7001-7200	7100	0.00667	0.00667	2
7351-7550	7450	0.00667	0.00667	2
7960-8166	8059	0.00667	0.00667	2
8010-8216	8116	0.00667	0.00667	2
10248-10447	10347	0.00667	0.00667	2
10348-10547	10447	0.00667	0.00667	2
10398-10597	10497	0.00667	0.00667	2
11073-11272	11172	0.00667	0.00667	2
12423-12622	12522	0.00667	0.00667	2
12473-12673	12572	0.00667	0.00667	2
12523-12723	12622	0.00667	0.00667	2
12573-12773	12673	0.00667	0.00667	2
12924-13123	13023	0.00667	0.00667	2
12974-13173	13073	0.00667	0.00667	2
13224-13443	13332	0.00667	0.00667	2
13444-13643	13543	0.00667	0.00667	2
14493-14692	14592	0.00667	0.00667	2
14693-14914	14793	0.00667	0.00667	2
14865-15064	14964	0.00667	0.00667	2
14915-15116	15014	0.00667	0.00667	2
15065-15266	15166	0.00667	0.00667	2
15117-15336	15216	0.00667	0.00667	2
15167-15386	15266	0.00667	0.00667	2
15337-15536	15436	0.00667	0.00667	2
16387-16586	16486	0.00667	0.00667	2
16437-16636	16536	0.00667	0.00667	2
16487-16686	16586	0.00667	0.00667	2
17188-17387	17287	0.00667	0.00667	2
17388-17587	17487	0.00667	0.00667	2
17538-17737	17637	0.00667	0.00667	2
17588-17787	17687	0.00667	0.00667	2
17638-17837	17737	0.00667	0.00667	2
17688-17887	17787	0.00667	0.00667	2
17938-18137	18037	0.00667	0.00667	2
17988-18187	18087	0.00667	0.00667	2
18038-18237	18137	0.00667	0.00667	2
18188-18387	18287	0.00667	0.00667	2
18238-18437	18337	0.00667	0.00667	2
18288-18487	18387	0.00667	0.00667	2
18438-18637	18537	0.00667	0.00667	2
19238-19437	19337	0.00667	0.00667	2
19388-19587	19487	0.00667	0.00667	2
19638-19846	19737	0.00667	0.00667	2
19738-19946	19846	0.00667	0.00667	2
19797-19996	19896	0.00667	0.00667	2
21247-21446	21346	0.00667	0.00667	2
21297-21496	21396	0.00667	0.00667	2
21347-21546	21446	0.00667	0.00667	2
22299-22498	22398	0.00667	0.00667	2
22349-22548	22448	0.00667	0.00667	2
22999-23198	23098	0.00667	0.00667	2
23049-23248	23148	0.00667	0.00667	2
23099-23298	23198	0.00667	0.00667	2
23249-23455	23349	0.00667	0.00667	2
23406-23605	23505	0.00667	0.00667	2
24206-24405	24305	0.00667	0.00667	2
24856-25055	24955	0.00667	0.00667	2
24906-25105	25005	0.00667	0.00667	2
25106-25305	25205	0.00667	0.00667	2
25156-25355	25255	0.00667	0.00667	2
25206-25405	25305	0.00667	0.00667	2
25256-25455	25355	0.00667	0.00667	2
25456-25655	25555	0.00667	0.00667	2
25506-25705	25605	0.00667	0.00667	2
25756-25955	25855	0.00667	0.00667	2
25806-26005	25905	0.00667	0.00667	2
27856-28088	27955	0.00667	0.00667	2
28599-28798	28698	0.00667	0.00667	2
28649-28848	28748	0.00667	0.00667	2
28699-28906	28798	0.00667	0.00667	2
28799-29026	28906	0.00667	0.00667	2
28849-29076	28975	0.00667	0.00667	2
29340-29539	29439	0.00667	0.00667	2
29390-29589	29489	0.00667	0.00667	2
29990-30189	30089	0.00667	0.00667	2
30140-30339	30239	0.00667	0.00667	2
30440-30692	30543	0.00667	0.00667	2
30814-31032	30932	0.00667	0.00667	2
30883-31082	30982	0.00667	0.00667	2
31579-31778	31678	0.00667	0.00667	2
31679-31878	31778	0.00667	0.00667	2
31729-31928	31828	0.00667	0.00667	2
31779-31978	31878	0.00667	0.00667	2
31879-32078	31978	0.00667	0.00667	2
31979-32180	32078	0.00667	0.00667	2
32029-32242	32130	0.00667	0.00667	2
32243-32443	32343	0.00667	0.00667	2
32394-32593	32493	0.00667	0.00667	2
32644-32844	32744	0.00667	0.00667	2
32694-32894	32794	0.00667	0.00667	2
33095-33312	33194	0.00667	0.00667	2
33420-33669	33519	0.00667	0.00667	2
34237-34436	34336	0.00667	0.00667	2
34337-34536	34436	0.00667	0.00667	2
34387-34586	34486	0.00667	0.00667	2
34637-34844	34736	0.00667	0.00667	2
34687-34894	34787	0.00667	0.00667	2
34737-34944	34844	0.00667	0.00667	2
34788-34994	34894	0.00667	0.00667	2
35195-35394	35294	0.00667	0.00667	2
35245-35444	35344	0.00667	0.00667	2
35295-35494	35394	0.00667	0.00667	2
35895-36094	35994	0.00667	0.00667	2
35995-36194	36094	0.00667	0.00667	2
36045-36244	36144	0.00667	0.00667	2
37507-37724	37606	0.00667	0.00667	2
37607-37825	37724	0.00667	0.00667	2
38726-38926	38826	0.00667	0.00667	2
39227-39427	39327	0.00667	0.00667	2
40978-41177	41077	0.00667	0.00667	2
41028-41227	41127	0.00667	0.00667	2
41078-41277	41177	0.00667	0.00667	2
41128-41327	41227	0.00667	0.00667	2
43828-44027	43927	0.00667	0.00667	2
43928-44129	44027	0.00667	0.00667	2
43978-44179	44077	0.00667	0.00667	2
44028-44229	44129	0.00667	0.00667	2
44330-44531	44431	0.00667	0.00667	2
45432-45631	45531	0.00667	0.00667	2
45482-45681	45581	0.00667	0.00667	2
45532-45731	45631	0.00667	0.00667	2
45782-45981	45881	0.00667	0.00667	2
45832-46031	45931	0.00667	0.00667	2
45882-46081	45981	0.00667	0.00667	2
45982-46182	46081	0.00667	0.00667	2
46032-46232	46132	0.00667	0.00667	2
46333-46532	46432	0.00667	0.00667	2
46383-46582	46482	0.00667	0.00667	2
46433-46632	46532	0.00667	0.00667	2
46533-46732	46632	0.00667	0.00667	2
46583-46782	46682	0.00667	0.00667	2
46633-46832	46732	0.00667	0.00667	2
46733-46932	46832	0.00667	0.00667	2
48779-48987	48887	0.00667	0.00667	2
49038-49237	49137	0.00667	0.00667	2
49088-49287	49187	0.00667	0.00667	2
49238-49529	49345	0.00667	0.00667	2
49549-49748	49648	0.00667	0.00667	2
49749-49957	49857	0.00667	0.00667	2
49958-50166	50066	0.00667	0.00667	2
50268-50467	50367	0.00667	0.00667	2
50318-50519	50417	0.00667	0.00667	2
50576-50783	50683	0.00667	0.00667	2
50902-51101	51001	0.00667	0.00667	2
50952-51163	51051	0.00667	0.00667	2
51714-51913	51813	0.00667	0.00667	2
51964-52163	52063	0.00667	0.00667	2
52014-52215	52113	0.00667	0.00667	2
52064-52265	52163	0.00667	0.00667	2
53164-53363	53263	0.00667	0.00667	2
53214-53413	53313	0.00667	0.00667	2
53314-53514	53413	0.00667	0.00667	2
53364-53564	53463	0.00667	0.00667	2
53414-53614	53514	0.00667	0.00667	2
53515-53723	53614	0.00667	0.00667	2
53615-53823	53723	0.00667	0.00667	2
54774-54973	54873	0.00667	0.00667	2
54824-55023	54923	0.00667	0.00667	2
55639-55849	55738	0.00667	0.00667	2
55689-55899	55799	0.00667	0.00667	2
55739-55971	55849	0.00667	0.00667	2
56240-56449	56349	0.00667	0.00667	2
57550-57749	57649	0.00667	0.00667	2
57600-57799	57699	0.00667	0.00667	2
57650-57849	57749	0.00667	0.00667	2
58975-59174	59074	0.00667	0.00667	2
59025-59224	59124	0.00667	0.00667	2
59675-59874	59774	0.00667	0.00667	2
60225-60424	60324	0.00667	0.00667	2
60325-60524	60424	0.00667	0.00667	2
60475-60674	60574	0.00667	0.00667	2
60525-60724	60624	0.00667	0.00667	2
60575-60774	60674	0.00667	0.00667	2
60625-60824	60724	0.00667	0.00667	2
60825-61025	60924	0.00667	0.00667	2
60925-61210	61025	0.00667	0.00667	2
61211-61410	61310	0.00667	0.00667	2
61261-61460	61360	0.00667	0.00667	2
61311-61510	61410	0.00667	0.00667	2
61611-61810	61710	0.00667	0.00667	2
61661-61860	61760	0.00667	0.00667	2
62061-62260	62160	0.00667	0.00667	2
62111-62310	62210	0.00667	0.00667	2
62161-62360	62260	0.00667	0.00667	2
62622-62824	62721	0.00667	0.00667	2
63625-63824	63724	0.00667	0.00667	2
63675-63874	63774	0.00667	0.00667	2
63775-63974	63874	0.00667	0.00667	2
64825-65039	64939	0.00667	0.00667	2
64875-65089	64989	0.00667	0.00667	2
65090-65289	65189	0.00667	0.00667	2
65140-65339	65239	0.00667	0.00667	2
65190-65389	65289	0.00667	0.00667	2
65240-65439	65339	0.00667	0.00667	2
65542-65757	65657	0.00667	0.00667	2
66808-67007	66907	0.00667	0.00667	2
66858-67057	66957	0.00667	0.00667	2
67008-67214	67107	0.00667	0.00667	2
67058-67276	67157	0.00667	0.00667	2
67108-67326	67214	0.00667	0.00667	2
67277-67478	67377	0.00667	0.00667	2
68272-68471	68371	0.00667	0.00667	2
69508-69716	69608	0.00667	0.00667	2
69717-69916	69816	0.00667	0.00667	2
70018-70220	70120	0.00667	0.00667	2
70321-70520	70420	0.00667	0.00667	2
70521-70721	70621	0.00667	0.00667	2
70622-70821	70721	0.00667	0.00667	2
70872-71071	70971	0.00667	0.00667	2
71876-72075	71975	0.00667	0.00667	2
72076-72290	72190	0.00667	0.00667	2
72291-72496	72390	0.00667	0.00667	2
73258-73458	73357	0.00667	0.00667	2
73308-73508	73407	0.00667	0.00667	2
73358-73558	73458	0.00667	0.00667	2
73660-73872	73762	0.00667	0.00667	2
74276-74475	74375	0.00667	0.00667	2
75792-76002	75900	0.00667	0.00667	2
75901-76102	76002	0.00667	0.00667	2
75951-76152	76052	0.00667	0.00667	2
76003-76202	76102	0.00667	0.00667	2
76053-76252	76152	0.00667	0.00667	2
76153-76352	76252	0.00667	0.00667	2
77053-77252	77152	0.00667	0.00667	2
77353-77570	77452	0.00667	0.00667	2
77403-77620	77502	0.00667	0.00667	2
77785-78027	77927	0.00667	0.00667	2
78828-79044	78927	0.00667	0.00667	2
79696-79895	79795	0.00667	0.00667	2
79746-79945	79845	0.00667	0.00667	2
80196-80395	80295	0.00667	0.00667	2
80246-80445	80345	0.00667	0.00667	2
80546-80757	80657	0.00667	0.00667	2
80598-80807	80707	0.00667	0.00667	2
80658-80857	80757	0.00667	0.00667	2
80708-80907	80807	0.00667	0.00667	2
80958-81157	81057	0.00667	0.00667	2
81108-81307	81207	0.00667	0.00667	2
81258-81457	81357	0.00667	0.00667	2
81558-81757	81657	0.00667	0.00667	2
82068-82267	82167	0.00667	0.00667	2
82218-82417	82317	0.00667	0.00667	2
82268-82467	82367	0.00667	0.00667	2
82368-82567	82467	0.00667	0.00667	2
82984-83183	83083	0.00667	0.00667	2
83084-83283	83183	0.00667	0.00667	2
83184-83557	83283	0.00667	0.00667	2
83676-83875	83775	0.00667	0.00667	2
83776-83976	83875	0.00667	0.00667	2
83927-84126	84026	0.00667	0.00667	2
84879-85084	84984	0.00667	0.00667	2
86149-86348	86248	0.00667	0.00667	2
86704-86911	86803	0.00667	0.00667	2
86754-86961	86854	0.00667	0.00667	2
87924-88124	88024	0.00667	0.00667	2
88025-88224	88124	0.00667	0.00667	2
88075-88274	88174	0.00667	0.00667	2
88475-88674	88574	0.00667	0.00667	2
88525-88724	88624	0.00667	0.00667	2
88575-88774	88674	0.00667	0.00667	2
88875-89074	88974	0.00667	0.00667	2
88925-89124	89024	0.00667	0.00667	2
90725-90924	90824	0.00667	0.00667	2
90775-90974	90874	0.00667	0.00667	2
90825-91024	90924	0.00667	0.00667	2
90875-91074	90974	0.00667	0.00667	2
92875-93074	92974	0.00667	0.00667	2
92925-93124	93024	0.00667	0.00667	2
92975-93174	93074	0.00667	0.00667	2
93025-93224	93124	0.00667	0.00667	2
94575-94774	94674	0.00667	0.00667	2
94625-94824	94724	0.00667	0.00667	2
94675-94874	94774	0.00667	0.00667	2
94725-94924	94824	0.00667	0.00667	2
98547-98746	98646	0.00667	0.00667	2
98597-98796	98696	0.00667	0.00667	2
98647-98846	98746	0.00667	0.00667	2
100474-100849	100573	0.00667	0.00667	2
100624-100999	100899	0.00667	0.00667	2
102150-102349	102249	0.00667	0.00667	2
103801-104077	103908	0.00667	0.00667	2
103859-104127	103958	0.00667	0.00667	2
103959-104227	104127	0.00667	0.00667	2
112750-112949	112849	0.00667	0.00667	2
112800-112999	112899	0.00667	0.00667	2
112850-113049	112949	0.00667	0.00667	2
113400-113599	113499	0.00667	0.00667	2
114334-114533	114433	0.00667	0.00667	2
114384-114583	114483	0.00667	0.00667	2
114484-114694	114583	0.00667	0.00667	2
114534-114744	114633	0.00667	0.00667	2
114895-115103	114994	0.00667	0.00667	2
115054-115256	115156	0.00667	0.00667	2
115308-115507	115407	0.00667	0.00667	2
115608-115807	115707	0.00667	0.00667	2
115758-115957	115857	0.00667	0.00667	2
115908-116107	116007	0.00667	0.00667	2
116058-116257	116157	0.00667	0.00667	2
116818-117039	116925	0.00667	0.00667	2
116869-117099	116989	0.00667	0.00667	2
116990-117199	117099	0.00667	0.00667	2
117040-117249	117149	0.00667	0.00667	2
117100-117299	117199	0.00667	0.00667	2
117350-117549	117449	0.00667	0.00667	2
117400-117599	117499	0.00667	0.00667	2
119275-119501	119400	0.00667	0.00667	2
120140-120339	120239	0.00667	0.00667	2
120290-120489	120389	0.00667	0.00667	2
120490-120689	120589	0.00667	0.00667	2
121290-121489	121389	0.00667	0.00667	2
121840-122039	121939	0.00667	0.00667	2
121890-122089	121989	0.00667	0.00667	2
122440-122639	122539	0.00667	0.00667	2
122640-122839	122739	0.00667	0.00667	2
122890-123089	122989	0.00667	0.00667	2
123490-123689	123589	0.00667	0.00667	2
123890-124089	123989	0.00667	0.00667	2
123940-124139	124039	0.00667	0.00667	2
124090-124289	124189	0.00667	0.00667	2
124190-124389	124289	0.00667	0.00667	2
124240-124439	124339	0.00667	0.00667	2
124490-124689	124589	0.00667	0.00667	2
124640-124839	124739	0.00667	0.00667	2
124690-124889	124789	0.00667	0.00667	2
124840-125039	124939	0.00667	0.00667	2
124940-125139	125039	0.00667	0.00667	2
124990-125189	125089	0.00667	0.00667	2
125090-125289	125189	0.00667	0.00667	2
125140-125339	125239	0.00667	0.00667	2
126390-126589	126489	0.00667	0.00667	2
126440-126639	126539	0.00667	0.00667	2
137042-137241	137141	0.00667	0.00667	2
137092-137291	137191	0.00667	0.00667	2
138392-138591	138491	0.00667	0.00667	2
138542-138917	138817	0.00667	0.00667	2
140545-140744	140644	0.00667	0.00667	2
140595-140794	140694	0.00667	0.00667	2
140645-140844	140744	0.00667	0.00667	2
140695-140894	140794	0.00667	0.00667	2
144467-144666	144566	0.00667	0.00667	2
144517-144716	144616	0.00667	0.00667	2
144567-144766	144666	0.00667	0.00667	2
144817-145016	144916	0.00667	0.00667	2
146217-146416	146316	0.00667	0.00667	2
146267-146466	146366	0.00667	0.00667	2
146317-146516	146416	0.00667	0.00667	2
146367-146566	146466	0.00667	0.00667	2
148367-148566	148466	0.00667	0.00667	2
148417-148616	148516	0.00667	0.00667	2
148467-148666	148566	0.00667	0.00667	2
148517-148716	148616	0.00667	0.00667	2
150317-150516	150416	0.00667	0.00667	2
150367-150566	150466	0.00667	0.00667	2
150667-150866	150766	0.00667	0.00667	2
150717-150916	150816	0.00667	0.00667	2
1-201	101	0.00333	0.00333	1
102-301	201	0.00333	0.00333	1
152-351	251	0.00333	0.00333	1
202-401	301	0.00333	0.00333	1
252-451	351	0.00333	0.00333	1
302-501	401	0.00333	0.00333	1
352-551	451	0.00333	0.00333	1
402-601	501	0.00333	0.00333	1
552-751	651	0.00333	0.00333	1
602-801	701	0.00333	0.00333	1
652-851	751	0.00333	0.00333	1
752-951	851	0.00333	0.00333	1
802-1001	901	0.00333	0.00333	1
852-1051	951	0.00333	0.00333	1
902-1101	1001	0.00333	0.00333	1
1102-1301	1201	0.00333	0.00333	1
1152-1353	1251	0.00333	0.00333	1
1202-1404	1301	0.00333	0.00333	1
1354-1563	1454	0.00333	0.00333	1
1614-1814	1714	0.00333	0.00333	1
1664-1864	1764	0.00333	0.00333	1
2765-2964	2864	0.00333	0.00333	1
3015-3214	3114	0.00333	0.00333	1
3065-3270	3164	0.00333	0.00333	1
3115-3320	3214	0.00333	0.00333	1
3471-3677	3570	0.00333	0.00333	1
3521-3727	3620	0.00333	0.00333	1
3778-3981	3881	0.00333	0.00333	1
3828-4031	3931	0.00333	0.00333	1
4458-4659	4557	0.00333	0.00333	1
4508-4709	4607	0.00333	0.00333	1
4558-4759	4659	0.00333	0.00333	1
4710-4909	4809	0.00333	0.00333	1
4760-4959	4859	0.00333	0.00333	1
4810-5009	4909	0.00333	0.00333	1
4860-5059	4959	0.00333	0.00333	1
5010-5219	5109	0.00333	0.00333	1
5276-5475	5375	0.00333	0.00333	1
5326-5525	5425	0.00333	0.00333	1
5376-5575	5475	0.00333	0.00333	1
5914-6122	6022	0.00333	0.00333	1
5964-6172	6072	0.00333	0.00333	1
6023-6230	6122	0.00333	0.00333	1
7051-7250	7150	0.00333	0.00333	1
7101-7300	7200	0.00333	0.00333	1
7401-7600	7500	0.00333	0.00333	1
8060-8266	8166	0.00333	0.00333	1
8117-8346	8216	0.00333	0.00333	1
8167-8396	8266	0.00333	0.00333	1
8217-8458	8346	0.00333	0.00333	1
9846-10047	9945	0.00333	0.00333	1
9996-10197	10097	0.00333	0.00333	1
10448-10647	10547	0.00333	0.00333	1
11123-11322	11222	0.00333	0.00333	1
11623-11822	11722	0.00333	0.00333	1
11673-11872	11772	0.00333	0.00333	1
11723-11922	11822	0.00333	0.00333	1
11773-11972	11872	0.00333	0.00333	1
12724-12923	12823	0.00333	0.00333	1
12774-12973	12873	0.00333	0.00333	1
12824-13023	12923	0.00333	0.00333	1
13074-13273	13173	0.00333	0.00333	1
13124-13332	13223	0.00333	0.00333	1
13174-13393	13273	0.00333	0.00333	1
13494-13702	13593	0.00333	0.00333	1
13544-13754	13643	0.00333	0.00333	1
13874-14081	13973	0.00333	0.00333	1
13924-14131	14031	0.00333	0.00333	1
13974-14181	14081	0.00333	0.00333	1
14032-14231	14131	0.00333	0.00333	1
14744-14964	14864	0.00333	0.00333	1
14794-15014	14914	0.00333	0.00333	1
15217-15436	15336	0.00333	0.00333	1
15267-15486	15386	0.00333	0.00333	1
15387-15586	15486	0.00333	0.00333	1
15437-15636	15536	0.00333	0.00333	1
15487-15686	15586	0.00333	0.00333	1
16337-16536	16436	0.00333	0.00333	1
16737-16936	16836	0.00333	0.00333	1
16787-16986	16886	0.00333	0.00333	1
16937-17137	17036	0.00333	0.00333	1
16987-17187	17086	0.00333	0.00333	1
17037-17237	17137	0.00333	0.00333	1
17087-17287	17187	0.00333	0.00333	1
17138-17337	17237	0.00333	0.00333	1
17438-17637	17537	0.00333	0.00333	1
17488-17687	17587	0.00333	0.00333	1
17738-17937	17837	0.00333	0.00333	1
17788-17987	17887	0.00333	0.00333	1
17838-18037	17937	0.00333	0.00333	1
18138-18337	18237	0.00333	0.00333	1
18338-18537	18437	0.00333	0.00333	1
18738-18937	18837	0.00333	0.00333	1
19188-19387	19287	0.00333	0.00333	1
19438-19637	19537	0.00333	0.00333	1
19538-19737	19637	0.00333	0.00333	1
19588-19796	19687	0.00333	0.00333	1
19847-20046	19946	0.00333	0.00333	1
20097-20296	20196	0.00333	0.00333	1
20147-20346	20246	0.00333	0.00333	1
20197-20396	20296	0.00333	0.00333	1
20247-20446	20346	0.00333	0.00333	1
20997-21196	21096	0.00333	0.00333	1
21047-21246	21146	0.00333	0.00333	1
21097-21296	21196	0.00333	0.00333	1
21147-21346	21246	0.00333	0.00333	1
21197-21396	21296	0.00333	0.00333	1
21397-21596	21496	0.00333	0.00333	1
21649-21848	21748	0.00333	0.00333	1
21699-21898	21798	0.00333	0.00333	1
22199-22398	22298	0.00333	0.00333	1
22249-22448	22348	0.00333	0.00333	1
22399-22598	22498	0.00333	0.00333	1
22449-22648	22548	0.00333	0.00333	1
22949-23148	23048	0.00333	0.00333	1
23149-23349	23248	0.00333	0.00333	1
23199-23405	23298	0.00333	0.00333	1
23456-23655	23555	0.00333	0.00333	1
23806-24005	23905	0.00333	0.00333	1
23856-24055	23955	0.00333	0.00333	1
24056-24255	24155	0.00333	0.00333	1
24106-24305	24205	0.00333	0.00333	1
24156-24355	24255	0.00333	0.00333	1
24256-24455	24355	0.00333	0.00333	1
24306-24505	24405	0.00333	0.00333	1
24356-24555	24455	0.00333	0.00333	1
24406-24605	24505	0.00333	0.00333	1
24456-24655	24555	0.00333	0.00333	1
24506-24705	24605	0.00333	0.00333	1
24556-24755	24655	0.00333	0.00333	1
24756-24955	24855	0.00333	0.00333	1
24806-25005	24905	0.00333	0.00333	1
24956-25155	25055	0.00333	0.00333	1
25006-25205	25105	0.00333	0.00333	1
25406-25605	25505	0.00333	0.00333	1
25856-26055	25955	0.00333	0.00333	1
25906-26105	26005	0.00333	0.00333	1
25956-26155	26055	0.00333	0.00333	1
26006-26205	26105	0.00333	0.00333	1
26056-26255	26155	0.00333	0.00333	1
26106-26305	26205	0.00333	0.00333	1
26156-26355	26255	0.00333	0.00333	1
26756-26955	26855	0.00333	0.00333	1
26806-27005	26905	0.00333	0.00333	1
26856-27055	26955	0.00333	0.00333	1
26906-27105	27005	0.00333	0.00333	1
26956-27155	27055	0.00333	0.00333	1
27006-27205	27105	0.00333	0.00333	1
27056-27255	27155	0.00333	0.00333	1
27106-27305	27205	0.00333	0.00333	1
27456-27655	27555	0.00333	0.00333	1
27506-27705	27605	0.00333	0.00333	1
27556-27755	27655	0.00333	0.00333	1
27606-27805	27705	0.00333	0.00333	1
27806-28005	27905	0.00333	0.00333	1
28240-28441	28341	0.00333	0.00333	1
28342-28541	28441	0.00333	0.00333	1
30040-30239	30139	0.00333	0.00333	1
31471-31678	31578	0.00333	0.00333	1
31521-31728	31628	0.00333	0.00333	1
31629-31828	31728	0.00333	0.00333	1
32294-32493	32393	0.00333	0.00333	1
32344-32543	32443	0.00333	0.00333	1
32745-32944	32844	0.00333	0.00333	1
32795-32994	32894	0.00333	0.00333	1
32845-33044	32944	0.00333	0.00333	1
32895-33094	32994	0.00333	0.00333	1
33045-33244	33144	0.00333	0.00333	1
33470-33719	33582	0.00333	0.00333	1
34129-34336	34236	0.00333	0.00333	1
34179-34386	34286	0.00333	0.00333	1
34437-34636	34536	0.00333	0.00333	1
34895-35094	34994	0.00333	0.00333	1
34945-35144	35044	0.00333	0.00333	1
34995-35194	35094	0.00333	0.00333	1
35045-35244	35144	0.00333	0.00333	1
35145-35344	35244	0.00333	0.00333	1
35345-35544	35444	0.00333	0.00333	1
35445-35644	35544	0.00333	0.00333	1
35495-35694	35594	0.00333	0.00333	1
35545-35744	35644	0.00333	0.00333	1
35595-35794	35694	0.00333	0.00333	1
35795-35994	35894	0.00333	0.00333	1
35845-36044	35944	0.00333	0.00333	1
36095-36294	36194	0.00333	0.00333	1
37826-38025	37925	0.00333	0.00333	1
37976-38175	38075	0.00333	0.00333	1
38226-38425	38325	0.00333	0.00333	1
38276-38475	38375	0.00333	0.00333	1
38326-38525	38425	0.00333	0.00333	1
38526-38725	38625	0.00333	0.00333	1
38827-39026	38926	0.00333	0.00333	1
38877-39076	38976	0.00333	0.00333	1
38927-39126	39026	0.00333	0.00333	1
38977-39176	39076	0.00333	0.00333	1
39027-39226	39126	0.00333	0.00333	1
39378-39577	39477	0.00333	0.00333	1
39428-39627	39527	0.00333	0.00333	1
39478-39677	39577	0.00333	0.00333	1
39528-39727	39627	0.00333	0.00333	1
40028-40227	40127	0.00333	0.00333	1
40078-40277	40177	0.00333	0.00333	1
40128-40327	40227	0.00333	0.00333	1
40178-40377	40277	0.00333	0.00333	1
40378-40577	40477	0.00333	0.00333	1
40428-40627	40527	0.00333	0.00333	1
40478-40677	40577	0.00333	0.00333	1
40528-40727	40627	0.00333	0.00333	1
40578-40777	40677	0.00333	0.00333	1
40628-40827	40727	0.00333	0.00333	1
40678-40877	40777	0.00333	0.00333	1
40728-40927	40827	0.00333	0.00333	1
40928-41127	41027	0.00333	0.00333	1
41178-41377	41277	0.00333	0.00333	1
41228-41427	41327	0.00333	0.00333	1
41278-41477	41377	0.00333	0.00333	1
41528-41727	41627	0.00333	0.00333	1
41578-41777	41677	0.00333	0.00333	1
41628-41827	41727	0.00333	0.00333	1
41678-41877	41777	0.00333	0.00333	1
42778-42977	42877	0.00333	0.00333	1
42828-43027	42927	0.00333	0.00333	1
42878-43077	42977	0.00333	0.00333	1
42928-43127	43027	0.00333	0.00333	1
42978-43177	43077	0.00333	0.00333	1
43028-43227	43127	0.00333	0.00333	1
43078-43277	43177	0.00333	0.00333	1
43128-43327	43227	0.00333	0.00333	1
43728-43927	43827	0.00333	0.00333	1
43778-43977	43877	0.00333	0.00333	1
44382-44581	44481	0.00333	0.00333	1
44432-44631	44531	0.00333	0.00333	1
44482-44681	44581	0.00333	0.00333	1
44532-44731	44631	0.00333	0.00333	1
44582-44781	44681	0.00333	0.00333	1
44632-44831	44731	0.00333	0.00333	1
44682-44881	44781	0.00333	0.00333	1
44732-44931	44831	0.00333	0.00333	1
44782-44981	44881	0.00333	0.00333	1
44832-45031	44931	0.00333	0.00333	1
44882-45081	44981	0.00333	0.00333	1
44932-45131	45031	0.00333	0.00333	1
45382-45581	45481	0.00333	0.00333	1
45582-45781	45681	0.00333	0.00333	1
45682-45881	45781	0.00333	0.00333	1
45732-45931	45831	0.00333	0.00333	1
46082-46282	46182	0.00333	0.00333	1
46183-46382	46282	0.00333	0.00333	1
46233-46432	46332	0.00333	0.00333	1
46283-46482	46382	0.00333	0.00333	1
46683-46882	46782	0.00333	0.00333	1
46783-46982	46882	0.00333	0.00333	1
46833-47032	46932	0.00333	0.00333	1
46883-47082	46982	0.00333	0.00333	1
46983-47182	47082	0.00333	0.00333	1
47033-47232	47132	0.00333	0.00333	1
47083-47282	47182	0.00333	0.00333	1
47133-47332	47232	0.00333	0.00333	1
47283-47482	47382	0.00333	0.00333	1
47333-47532	47432	0.00333	0.00333	1
47383-47582	47482	0.00333	0.00333	1
47433-47632	47532	0.00333	0.00333	1
47683-47882	47782	0.00333	0.00333	1
47733-47933	47832	0.00333	0.00333	1
47783-47983	47882	0.00333	0.00333	1
47833-48033	47933	0.00333	0.00333	1
48034-48234	48133	0.00333	0.00333	1
48084-48284	48183	0.00333	0.00333	1
48134-48334	48234	0.00333	0.00333	1
48184-48384	48284	0.00333	0.00333	1
48838-49037	48937	0.00333	0.00333	1
48938-49137	49037	0.00333	0.00333	1
48988-49187	49087	0.00333	0.00333	1
49138-49345	49237	0.00333	0.00333	1
49188-49416	49287	0.00333	0.00333	1
49599-49807	49698	0.00333	0.00333	1
49649-49857	49748	0.00333	0.00333	1
49699-49907	49807	0.00333	0.00333	1
50008-50216	50116	0.00333	0.00333	1
50067-50267	50166	0.00333	0.00333	1
50634-50841	50733	0.00333	0.00333	1
50684-50901	50783	0.00333	0.00333	1
50734-50951	50841	0.00333	0.00333	1
51664-51863	51763	0.00333	0.00333	1
52514-52713	52613	0.00333	0.00333	1
52614-52813	52713	0.00333	0.00333	1
52664-52863	52763	0.00333	0.00333	1
52714-52913	52813	0.00333	0.00333	1
52764-52963	52863	0.00333	0.00333	1
53064-53263	53163	0.00333	0.00333	1
53114-53313	53213	0.00333	0.00333	1
53264-53463	53363	0.00333	0.00333	1
53565-53773	53673	0.00333	0.00333	1
53674-53873	53773	0.00333	0.00333	1
53724-53923	53823	0.00333	0.00333	1
53774-53973	53873	0.00333	0.00333	1
54674-54873	54773	0.00333	0.00333	1
54724-54923	54823	0.00333	0.00333	1
54874-55073	54973	0.00333	0.00333	1
54924-55123	55023	0.00333	0.00333	1
55124-55323	55223	0.00333	0.00333	1
55174-55373	55273	0.00333	0.00333	1
55224-55423	55323	0.00333	0.00333	1
55274-55473	55373	0.00333	0.00333	1
55374-55588	55473	0.00333	0.00333	1
56300-56499	56399	0.00333	0.00333	1
56350-56549	56449	0.00333	0.00333	1
56700-56899	56799	0.00333	0.00333	1
56750-56949	56849	0.00333	0.00333	1
56800-56999	56899	0.00333	0.00333	1
56850-57049	56949	0.00333	0.00333	1
57200-57399	57299	0.00333	0.00333	1
57250-57449	57349	0.00333	0.00333	1
57300-57499	57399	0.00333	0.00333	1
57350-57549	57449	0.00333	0.00333	1
57500-57699	57599	0.00333	0.00333	1
57700-57899	57799	0.00333	0.00333	1
58825-59024	58924	0.00333	0.00333	1
59475-59674	59574	0.00333	0.00333	1
59925-60124	60024	0.00333	0.00333	1
59975-60174	60074	0.00333	0.00333	1
60025-60224	60124	0.00333	0.00333	1
60075-60274	60174	0.00333	0.00333	1
60125-60324	60224	0.00333	0.00333	1
60175-60374	60274	0.00333	0.00333	1
60875-61075	60974	0.00333	0.00333	1
60975-61260	61075	0.00333	0.00333	1
61026-61310	61210	0.00333	0.00333	1
61511-61710	61610	0.00333	0.00333	1
61561-61760	61660	0.00333	0.00333	1
61711-61910	61810	0.00333	0.00333	1
61761-61960	61860	0.00333	0.00333	1
62011-62210	62110	0.00333	0.00333	1
62672-62874	62773	0.00333	0.00333	1
62774-62974	62874	0.00333	0.00333	1
62825-63024	62924	0.00333	0.00333	1
62875-63074	62974	0.00333	0.00333	1
62925-63124	63024	0.00333	0.00333	1
63525-63724	63624	0.00333	0.00333	1
63575-63774	63674	0.00333	0.00333	1
63725-63924	63824	0.00333	0.00333	1
63825-64024	63924	0.00333	0.00333	1
63875-64074	63974	0.00333	0.00333	1
63925-64124	64024	0.00333	0.00333	1
64275-64474	64374	0.00333	0.00333	1
64325-64524	64424	0.00333	0.00333	1
64375-64574	64474	0.00333	0.00333	1
64425-64624	64524	0.00333	0.00333	1
65040-65239	65139	0.00333	0.00333	1
65290-65491	65389	0.00333	0.00333	1
65758-65957	65857	0.00333	0.00333	1
66058-66257	66157	0.00333	0.00333	1
66108-66307	66207	0.00333	0.00333	1
66158-66357	66257	0.00333	0.00333	1
66208-66407	66307	0.00333	0.00333	1
66308-66507	66407	0.00333	0.00333	1
66358-66557	66457	0.00333	0.00333	1
66408-66607	66507	0.00333	0.00333	1
66458-66657	66557	0.00333	0.00333	1
66758-66957	66857	0.00333	0.00333	1
67158-67377	67276	0.00333	0.00333	1
67215-67428	67326	0.00333	0.00333	1
67327-67541	67428	0.00333	0.00333	1
67663-67862	67762	0.00333	0.00333	1
67713-67912	67812	0.00333	0.00333	1
67813-68020	67912	0.00333	0.00333	1
67863-68070	67962	0.00333	0.00333	1
67913-68120	68020	0.00333	0.00333	1
67963-68170	68070	0.00333	0.00333	1
68121-68321	68220	0.00333	0.00333	1
68171-68371	68271	0.00333	0.00333	1
68221-68421	68321	0.00333	0.00333	1
68877-69154	69021	0.00333	0.00333	1
68933-69204	69104	0.00333	0.00333	1
69022-69254	69154	0.00333	0.00333	1
69105-69304	69204	0.00333	0.00333	1
69155-69354	69254	0.00333	0.00333	1
69205-69405	69304	0.00333	0.00333	1
69867-70067	69966	0.00333	0.00333	1
69917-70120	70017	0.00333	0.00333	1
69967-70170	70067	0.00333	0.00333	1
70068-70270	70170	0.00333	0.00333	1
70121-70320	70220	0.00333	0.00333	1
70171-70370	70270	0.00333	0.00333	1
70271-70470	70370	0.00333	0.00333	1
70571-70771	70671	0.00333	0.00333	1
70922-71121	71021	0.00333	0.00333	1
71272-71473	71371	0.00333	0.00333	1
71524-71723	71623	0.00333	0.00333	1
71824-72025	71925	0.00333	0.00333	1
72141-72340	72240	0.00333	0.00333	1
72241-72446	72340	0.00333	0.00333	1
72856-73057	72956	0.00333	0.00333	1
72906-73107	73006	0.00333	0.00333	1
72957-73157	73057	0.00333	0.00333	1
73007-73207	73107	0.00333	0.00333	1
73208-73407	73307	0.00333	0.00333	1
73408-73608	73508	0.00333	0.00333	1
75692-75900	75791	0.00333	0.00333	1
75742-75950	75850	0.00333	0.00333	1
75851-76052	75950	0.00333	0.00333	1
76103-76302	76202	0.00333	0.00333	1
76203-76402	76302	0.00333	0.00333	1
76253-76452	76352	0.00333	0.00333	1
76303-76502	76402	0.00333	0.00333	1
76903-77102	77002	0.00333	0.00333	1
76953-77152	77052	0.00333	0.00333	1
77003-77202	77102	0.00333	0.00333	1
77103-77302	77202	0.00333	0.00333	1
77153-77352	77252	0.00333	0.00333	1
77203-77402	77302	0.00333	0.00333	1
77303-77502	77402	0.00333	0.00333	1
78278-78477	78377	0.00333	0.00333	1
78428-78627	78527	0.00333	0.00333	1
79246-79445	79345	0.00333	0.00333	1
79296-79495	79395	0.00333	0.00333	1
79346-79545	79445	0.00333	0.00333	1
79496-79695	79595	0.00333	0.00333	1
79546-79745	79645	0.00333	0.00333	1
79946-80145	80045	0.00333	0.00333	1
81058-81257	81157	0.00333	0.00333	1
81308-81507	81407	0.00333	0.00333	1
81408-81607	81507	0.00333	0.00333	1
81458-81657	81557	0.00333	0.00333	1
81508-81707	81607	0.00333	0.00333	1
82118-82317	82217	0.00333	0.00333	1
82168-82367	82267	0.00333	0.00333	1
82318-82517	82417	0.00333	0.00333	1
82418-82617	82517	0.00333	0.00333	1
82468-82667	82567	0.00333	0.00333	1
82518-82717	82617	0.00333	0.00333	1
82818-83033	82933	0.00333	0.00333	1
82868-83083	82983	0.00333	0.00333	1
82934-83133	83033	0.00333	0.00333	1
83034-83233	83133	0.00333	0.00333	1
83726-83926	83825	0.00333	0.00333	1
83826-84026	83926	0.00333	0.00333	1
83876-84076	83976	0.00333	0.00333	1
83977-84176	84076	0.00333	0.00333	1
84027-84226	84126	0.00333	0.00333	1
84077-84276	84176	0.00333	0.00333	1
85135-85334	85234	0.00333	0.00333	1
85185-85384	85284	0.00333	0.00333	1
85235-85438	85334	0.00333	0.00333	1
85285-85488	85384	0.00333	0.00333	1
85539-85738	85638	0.00333	0.00333	1
85589-85788	85688	0.00333	0.00333	1
85639-85838	85738	0.00333	0.00333	1
85689-85888	85788	0.00333	0.00333	1
86199-86398	86298	0.00333	0.00333	1
86249-86448	86348	0.00333	0.00333	1
87062-87273	87172	0.00333	0.00333	1
87123-87323	87223	0.00333	0.00333	1
87173-87373	87273	0.00333	0.00333	1
87224-87423	87323	0.00333	0.00333	1
87774-87974	87873	0.00333	0.00333	1
87824-88024	87923	0.00333	0.00333	1
87874-88074	87974	0.00333	0.00333	1
87975-88174	88074	0.00333	0.00333	1
88125-88324	88224	0.00333	0.00333	1
88175-88374	88274	0.00333	0.00333	1
88275-88474	88374	0.00333	0.00333	1
88325-88524	88424	0.00333	0.00333	1
88375-88574	88474	0.00333	0.00333	1
88775-88974	88874	0.00333	0.00333	1
88825-89024	88924	0.00333	0.00333	1
88975-89174	89074	0.00333	0.00333	1
89025-89224	89124	0.00333	0.00333	1
89625-89824	89724	0.00333	0.00333	1
89675-89874	89774	0.00333	0.00333	1
89725-89924	89824	0.00333	0.00333	1
89775-89974	89874	0.00333	0.00333	1
93075-93274	93174	0.00333	0.00333	1
93125-93324	93224	0.00333	0.00333	1
93775-93974	93874	0.00333	0.00333	1
93825-94024	93924	0.00333	0.00333	1
93875-94074	93974	0.00333	0.00333	1
93925-94124	94024	0.00333	0.00333	1
94225-94424	94324	0.00333	0.00333	1
94275-94474	94374	0.00333	0.00333	1
94325-94524	94424	0.00333	0.00333	1
94375-94574	94474	0.00333	0.00333	1
94425-94624	94524	0.00333	0.00333	1
94475-94674	94574	0.00333	0.00333	1
94525-94724	94624	0.00333	0.00333	1
94775-94974	94874	0.00333	0.00333	1
95375-95574	95474	0.00333	0.00333	1
95425-95624	95524	0.00333	0.00333	1
95475-95674	95574	0.00333	0.00333	1
95525-95724	95624	0.00333	0.00333	1
96325-96524	96424	0.00333	0.00333	1
96375-96574	96474	0.00333	0.00333	1
96425-96624	96524	0.00333	0.00333	1
96475-96674	96574	0.00333	0.00333	1
96975-97174	97074	0.00333	0.00333	1
97025-97224	97124	0.00333	0.00333	1
97075-97274	97174	0.00333	0.00333	1
97125-97324	97224	0.00333	0.00333	1
97675-97874	97774	0.00333	0.00333	1
97725-97924	97824	0.00333	0.00333	1
97775-97974	97874	0.00333	0.00333	1
97825-98024	97924	0.00333	0.00333	1
97925-98124	98024	0.00333	0.00333	1
97975-98196	98074	0.00333	0.00333	1
98025-98246	98124	0.00333	0.00333	1
98075-98296	98196	0.00333	0.00333	1
98497-98696	98596	0.00333	0.00333	1
98697-98896	98796	0.00333	0.00333	1
99197-99405	99296	0.00333	0.00333	1
99247-99455	99346	0.00333	0.00333	1
99297-99505	99405	0.00333	0.00333	1
99347-99555	99455	0.00333	0.00333	1
99562-99761	99661	0.00333	0.00333	1
99612-99811	99711	0.00333	0.00333	1
99662-99861	99761	0.00333	0.00333	1
99712-99911	99811	0.00333	0.00333	1
99862-100061	99961	0.00333	0.00333	1
99912-100123	100011	0.00333	0.00333	1
99962-100173	100061	0.00333	0.00333	1
100012-100223	100123	0.00333	0.00333	1
100424-100623	100523	0.00333	0.00333	1
100850-101049	100949	0.00333	0.00333	1
102000-102199	102099	0.00333	0.00333	1
102050-102249	102149	0.00333	0.00333	1
102100-102299	102199	0.00333	0.00333	1
102200-102399	102299	0.00333	0.00333	1
102250-102449	102349	0.00333	0.00333	1
102300-102499	102399	0.00333	0.00333	1
102350-102549	102449	0.00333	0.00333	1
102400-102599	102499	0.00333	0.00333	1
102450-102649	102549	0.00333	0.00333	1
102500-102699	102599	0.00333	0.00333	1
102700-102899	102799	0.00333	0.00333	1
102750-102949	102849	0.00333	0.00333	1
102800-102999	102899	0.00333	0.00333	1
102850-103049	102949	0.00333	0.00333	1
103351-103550	103450	0.00333	0.00333	1
103401-103600	103500	0.00333	0.00333	1
103451-103650	103550	0.00333	0.00333	1
103501-103700	103600	0.00333	0.00333	1
103751-103958	103858	0.00333	0.00333	1
104078-104277	104177	0.00333	0.00333	1
104128-104327	104227	0.00333	0.00333	1
104378-104898	104798	0.00333	0.00333	1
104749-104948	104848	0.00333	0.00333	1
104799-104998	104898	0.00333	0.00333	1
104849-105048	104948	0.00333	0.00333	1
106699-106898	106798	0.00333	0.00333	1
106749-106948	106848	0.00333	0.00333	1
106799-106998	106898	0.00333	0.00333	1
106849-107048	106948	0.00333	0.00333	1
112150-112349	112249	0.00333	0.00333	1
112200-112399	112299	0.00333	0.00333	1
112250-112449	112349	0.00333	0.00333	1
112300-112499	112399	0.00333	0.00333	1
112700-112899	112799	0.00333	0.00333	1
112900-113099	112999	0.00333	0.00333	1
114434-114633	114533	0.00333	0.00333	1
114945-115156	115053	0.00333	0.00333	1
115458-115657	115557	0.00333	0.00333	1
115508-115707	115607	0.00333	0.00333	1
115558-115757	115657	0.00333	0.00333	1
115658-115857	115757	0.00333	0.00333	1
115708-115907	115807	0.00333	0.00333	1
115808-116007	115907	0.00333	0.00333	1
115858-116057	115957	0.00333	0.00333	1
115958-116157	116057	0.00333	0.00333	1
116008-116207	116107	0.00333	0.00333	1
117150-117349	117249	0.00333	0.00333	1
119554-119753	119653	0.00333	0.00333	1
119704-119914	119803	0.00333	0.00333	1
119754-119989	119853	0.00333	0.00333	1
119804-120039	119914	0.00333	0.00333	1
120190-120389	120289	0.00333	0.00333	1
120590-120789	120689	0.00333	0.00333	1
121190-121389	121289	0.00333	0.00333	1
122390-122589	122489	0.00333	0.00333	1
122740-122939	122839	0.00333	0.00333	1
122790-122989	122889	0.00333	0.00333	1
122840-123039	122939	0.00333	0.00333	1
122940-123139	123039	0.00333	0.00333	1
122990-123189	123089	0.00333	0.00333	1
123040-123239	123139	0.00333	0.00333	1
123440-123639	123539	0.00333	0.00333	1
123990-124189	124089	0.00333	0.00333	1
124040-124239	124139	0.00333	0.00333	1
124140-124339	124239	0.00333	0.00333	1
124540-124739	124639	0.00333	0.00333	1
124590-124789	124689	0.00333	0.00333	1
125240-125439	125339	0.00333	0.00333	1
125290-125489	125389	0.00333	0.00333	1
125340-125539	125439	0.00333	0.00333	1
126290-126489	126389	0.00333	0.00333	1
126340-126539	126439	0.00333	0.00333	1
126490-126689	126589	0.00333	0.00333	1
126540-126739	126639	0.00333	0.00333	1
126890-127089	126989	0.00333	0.00333	1
126940-127139	127039	0.00333	0.00333	1
126990-127189	127089	0.00333	0.00333	1
127040-127239	127139	0.00333	0.00333	1
132391-132590	132490	0.00333	0.00333	1
132441-132640	132540	0.00333	0.00333	1
132491-132690	132590	0.00333	0.00333	1
132541-132740	132640	0.00333	0.00333	1
134341-134540	134440	0.00333	0.00333	1
134391-134590	134490	0.00333	0.00333	1
134441-134640	134540	0.00333	0.00333	1
134491-135011	134590	0.00333	0.00333	1
135062-135261	135161	0.00333	0.00333	1
135112-135311	135211	0.00333	0.00333	1
135162-135361	135261	0.00333	0.00333	1
135741-135940	135840	0.00333	0.00333	1
135791-135990	135890	0.00333	0.00333	1
135841-136040	135940	0.00333	0.00333	1
135891-136091	135990	0.00333	0.00333	1
136392-136591	136491	0.00333	0.00333	1
136442-136641	136541	0.00333	0.00333	1
136492-136691	136591	0.00333	0.00333	1
136542-136741	136641	0.00333	0.00333	1
136742-136941	136841	0.00333	0.00333	1
136792-136991	136891	0.00333	0.00333	1
136842-137041	136941	0.00333	0.00333	1
136892-137091	136991	0.00333	0.00333	1
136942-137141	137041	0.00333	0.00333	1
136992-137191	137091	0.00333	0.00333	1
137142-137341	137241	0.00333	0.00333	1
137192-137391	137291	0.00333	0.00333	1
138342-138541	138441	0.00333	0.00333	1
138592-138967	138867	0.00333	0.00333	1
139218-139429	139317	0.00333	0.00333	1
139268-139479	139379	0.00333	0.00333	1
139318-139529	139429	0.00333	0.00333	1
139380-139579	139479	0.00333	0.00333	1
139530-139729	139629	0.00333	0.00333	1
139580-139779	139679	0.00333	0.00333	1
139630-139829	139729	0.00333	0.00333	1
139680-139885	139779	0.00333	0.00333	1
139886-140094	139985	0.00333	0.00333	1
139936-140144	140044	0.00333	0.00333	1
139986-140194	140094	0.00333	0.00333	1
140045-140244	140144	0.00333	0.00333	1
141095-141316	141194	0.00333	0.00333	1
141145-141366	141266	0.00333	0.00333	1
141195-141416	141316	0.00333	0.00333	1
141267-141466	141366	0.00333	0.00333	1
141367-141566	141466	0.00333	0.00333	1
141417-141616	141516	0.00333	0.00333	1
141467-141666	141566	0.00333	0.00333	1
141517-141716	141616	0.00333	0.00333	1
142117-142316	142216	0.00333	0.00333	1
142167-142366	142266	0.00333	0.00333	1
142217-142416	142316	0.00333	0.00333	1
142267-142466	142366	0.00333	0.00333	1
142767-142966	142866	0.00333	0.00333	1
142817-143016	142916	0.00333	0.00333	1
142867-143066	142966	0.00333	0.00333	1
142917-143116	143016	0.00333	0.00333	1
143667-143866	143766	0.00333	0.00333	1
143717-143916	143816	0.00333	0.00333	1
143767-143966	143866	0.00333	0.00333	1
143817-144016	143916	0.00333	0.00333	1
144417-144616	144516	0.00333	0.00333	1
144617-144816	144716	0.00333	0.00333	1
144667-144866	144766	0.00333	0.00333	1
144717-144916	144816	0.00333	0.00333	1
144767-144966	144866	0.00333	0.00333	1
144867-145066	144966	0.00333	0.00333	1
144917-145116	145016	0.00333	0.00333	1
144967-145166	145066	0.00333	0.00333	1
145317-145516	145416	0.00333	0.00333	1
145367-145566	145466	0.00333	0.00333	1
145417-145616	145516	0.00333	0.00333	1
145467-145666	145566	0.00333	0.00333	1
146117-146316	146216	0.00333	0.00333	1
146167-146366	146266	0.00333	0.00333	1
149417-149616	149516	0.00333	0.00333	1
149467-149666	149566	0.00333	0.00333	1
149517-149716	149616	0.00333	0.00333	1
149567-149766	149666	0.00333	0.00333	1
150217-150416	150316	0.00333	0.00333	1
150267-150466	150366	0.00333	0.00333	1
150417-150616	150516	0.00333	0.00333	1
150467-150666	150566	0.00333	0.00333	1
150867-151066	150966	0.00333	0.00333	1
150917-151116	151016	0.00333	0.00333	1
452-651	551	0	0	0
502-701	601	0	0	0
1715-1914	1814	0	0	0
1765-1964	1864	0	0	0
2215-2414	2314	0	0	0
4149-4354	4254	0	0	0
4205-4407	4304	0	0	0
4608-4809	4709	0	0	0
4660-4859	4759	0	0	0
4910-5109	5009	0	0	0
4960-5159	5059	0	0	0
7451-7650	7550	0	0	0
9896-10097	9995	0	0	0
9946-10147	10047	0	0	0
10498-10697	10597	0	0	0
10548-10747	10647	0	0	0
10598-10798	10697	0	0	0
10648-10850	10747	0	0	0
10698-10900	10798	0	0	0
11173-11372	11272	0	0	0
11223-11422	11322	0	0	0
11273-11472	11372	0	0	0
11323-11522	11422	0	0	0
11373-11572	11472	0	0	0
11423-11622	11522	0	0	0
11473-11672	11572	0	0	0
11523-11722	11622	0	0	0
11573-11772	11672	0	0	0
11823-12022	11922	0	0	0
11873-12072	11972	0	0	0
11923-12122	12022	0	0	0
11973-12172	12072	0	0	0
12023-12222	12122	0	0	0
12073-12272	12172	0	0	0
12123-12322	12222	0	0	0
12173-12372	12272	0	0	0
12223-12422	12322	0	0	0
12273-12472	12372	0	0	0
12323-12522	12422	0	0	0
12373-12572	12472	0	0	0
12624-12823	12723	0	0	0
12674-12873	12773	0	0	0
13594-13823	13702	0	0	0
13644-13873	13754	0	0	0
13703-13923	13823	0	0	0
13755-13973	13873	0	0	0
13824-14031	13923	0	0	0
14082-14281	14181	0	0	0
14132-14342	14231	0	0	0
14182-14392	14281	0	0	0
14232-14442	14342	0	0	0
14282-14492	14392	0	0	0
14343-14542	14442	0	0	0
14393-14592	14492	0	0	0
14443-14642	14542	0	0	0
15537-15736	15636	0	0	0
15587-15786	15686	0	0	0
15637-15836	15736	0	0	0
15687-15886	15786	0	0	0
15737-15936	15836	0	0	0
15787-15986	15886	0	0	0
15837-16036	15936	0	0	0
15887-16086	15986	0	0	0
16837-17036	16936	0	0	0
16887-17086	16986	0	0	0
18088-18287	18187	0	0	0
18388-18587	18487	0	0	0
18788-18987	18887	0	0	0
18838-19037	18937	0	0	0
18888-19087	18987	0	0	0
18938-19137	19037	0	0	0
18988-19187	19087	0	0	0
19038-19237	19137	0	0	0
19088-19287	19187	0	0	0
19138-19337	19237	0	0	0
19488-19687	19587	0	0	0
19897-20096	19996	0	0	0
19947-20146	20046	0	0	0
19997-20196	20096	0	0	0
20047-20246	20146	0	0	0
20297-20496	20396	0	0	0
20347-20546	20446	0	0	0
20397-20596	20496	0	0	0
20447-20646	20546	0	0	0
20497-20696	20596	0	0	0
20547-20746	20646	0	0	0
20597-20796	20696	0	0	0
20647-20846	20746	0	0	0
20697-20896	20796	0	0	0
20747-20946	20846	0	0	0
20797-20996	20896	0	0	0
20847-21046	20946	0	0	0
20897-21096	20996	0	0	0
20947-21146	21046	0	0	0
21749-21948	21848	0	0	0
21799-21998	21898	0	0	0
21849-22048	21948	0	0	0
21899-22098	21998	0	0	0
21949-22148	22048	0	0	0
21999-22198	22098	0	0	0
22049-22248	22148	0	0	0
22099-22298	22198	0	0	0
22149-22348	22248	0	0	0
22499-22698	22598	0	0	0
22549-22748	22648	0	0	0
22599-22798	22698	0	0	0
22649-22848	22748	0	0	0
22699-22898	22798	0	0	0
22749-22948	22848	0	0	0
22799-22998	22898	0	0	0
22849-23048	22948	0	0	0
22899-23098	22998	0	0	0
23506-23705	23605	0	0	0
23556-23755	23655	0	0	0
23906-24105	24005	0	0	0
23956-24155	24055	0	0	0
24006-24205	24105	0	0	0
24606-24805	24705	0	0	0
24656-24855	24755	0	0	0
24706-24905	24805	0	0	0
25056-25255	25155	0	0	0
25306-25505	25405	0	0	0
25356-25555	25455	0	0	0
26206-26405	26305	0	0	0
26256-26455	26355	0	0	0
26306-26505	26405	0	0	0
26356-26555	26455	0	0	0
26406-26605	26505	0	0	0
26456-26655	26555	0	0	0
26506-26705	26605	0	0	0
26556-26755	26655	0	0	0
26606-26805	26705	0	0	0
26656-26855	26755	0	0	0
26706-26905	26805	0	0	0
27156-27355	27255	0	0	0
27206-27405	27305	0	0	0
27256-27455	27355	0	0	0
27306-27505	27405	0	0	0
27356-27555	27455	0	0	0
27406-27605	27505	0	0	0
27656-27855	27755	0	0	0
27706-27905	27805	0	0	0
27756-27955	27855	0	0	0
28292-28491	28391	0	0	0
32945-33144	33044	0	0	0
32995-33194	33094	0	0	0
33520-33769	33669	0	0	0
33583-33825	33719	0	0	0
33670-33875	33769	0	0	0
33720-33927	33825	0	0	0
33770-33977	33875	0	0	0
33826-34028	33927	0	0	0
33876-34078	33977	0	0	0
33928-34128	34028	0	0	0
33978-34178	34078	0	0	0
34029-34236	34128	0	0	0
34079-34286	34178	0	0	0
34487-34686	34586	0	0	0
34537-34736	34636	0	0	0
34587-34787	34686	0	0	0
34845-35044	34944	0	0	0
35095-35294	35194	0	0	0
35395-35594	35494	0	0	0
35645-35844	35744	0	0	0
35695-35894	35794	0	0	0
35745-35944	35844	0	0	0
36145-36344	36244	0	0	0
36195-36394	36294	0	0	0
36245-36444	36344	0	0	0
36295-36494	36394	0	0	0
36345-36544	36444	0	0	0
36395-36594	36494	0	0	0
36445-36644	36544	0	0	0
36495-36694	36594	0	0	0
36545-36744	36644	0	0	0
36595-36794	36694	0	0	0
36645-36844	36744	0	0	0
36695-36894	36794	0	0	0
36745-36944	36844	0	0	0
36795-36994	36894	0	0	0
36845-37044	36944	0	0	0
36895-37094	36994	0	0	0
36945-37144	37044	0	0	0
36995-37194	37094	0	0	0
37045-37244	37144	0	0	0
37095-37294	37194	0	0	0
37145-37344	37244	0	0	0
37195-37394	37294	0	0	0
37557-37774	37656	0	0	0
37876-38075	37975	0	0	0
37926-38125	38025	0	0	0
38376-38575	38475	0	0	0
38426-38625	38525	0	0	0
38476-38675	38575	0	0	0
38776-38976	38876	0	0	0
39277-39477	39377	0	0	0
39328-39527	39427	0	0	0
39578-39777	39677	0	0	0
39628-39827	39727	0	0	0
39678-39877	39777	0	0	0
39728-39927	39827	0	0	0
39778-39977	39877	0	0	0
39828-40027	39927	0	0	0
39878-40077	39977	0	0	0
39928-40127	40027	0	0	0
39978-40177	40077	0	0	0
40228-40427	40327	0	0	0
40278-40477	40377	0	0	0
40328-40527	40427	0	0	0
40778-40977	40877	0	0	0
40828-41027	40927	0	0	0
40878-41077	40977	0	0	0
41328-41527	41427	0	0	0
41378-41577	41477	0	0	0
41428-41627	41527	0	0	0
41478-41677	41577	0	0	0
41728-41927	41827	0	0	0
41778-41977	41877	0	0	0
41828-42027	41927	0	0	0
41878-42077	41977	0	0	0
41928-42127	42027	0	0	0
41978-42177	42077	0	0	0
42028-42227	42127	0	0	0
42078-42277	42177	0	0	0
42128-42327	42227	0	0	0
42178-42377	42277	0	0	0
42228-42427	42327	0	0	0
42278-42477	42377	0	0	0
42328-42527	42427	0	0	0
42378-42577	42477	0	0	0
42428-42627	42527	0	0	0
42478-42677	42577	0	0	0
42528-42727	42627	0	0	0
42578-42777	42677	0	0	0
42628-42827	42727	0	0	0
42678-42877	42777	0	0	0
42728-42927	42827	0	0	0
43178-43377	43277	0	0	0
43228-43427	43327	0	0	0
43278-43477	43377	0	0	0
43328-43527	43427	0	0	0
43378-43577	43477	0	0	0
43428-43627	43527	0	0	0
43478-43677	43577	0	0	0
43528-43727	43627	0	0	0
43578-43777	43677	0	0	0
43628-43827	43727	0	0	0
43678-43877	43777	0	0	0
44982-45181	45081	0	0	0
45032-45231	45131	0	0	0
45082-45281	45181	0	0	0
45132-45331	45231	0	0	0
45182-45381	45281	0	0	0
45232-45431	45331	0	0	0
45282-45481	45381	0	0	0
45332-45531	45431	0	0	0
45632-45831	45731	0	0	0
46133-46332	46232	0	0	0
46933-47132	47032	0	0	0
47183-47382	47282	0	0	0
47233-47432	47332	0	0	0
47483-47682	47582	0	0	0
47533-47732	47632	0	0	0
47583-47782	47682	0	0	0
47633-47832	47732	0	0	0
47883-48083	47983	0	0	0
47934-48133	48033	0	0	0
47984-48183	48083	0	0	0
48888-49087	48987	0	0	0
50117-50317	50216	0	0	0
50167-50367	50267	0	0	0
50217-50417	50317	0	0	0
50784-51001	50901	0	0	0
50842-51051	50951	0	0	0
52564-52763	52663	0	0	0
52814-53013	52913	0	0	0
52864-53063	52963	0	0	0
52914-53113	53013	0	0	0
52964-53163	53063	0	0	0
53014-53213	53113	0	0	0
53824-54023	53923	0	0	0
53874-54073	53973	0	0	0
53924-54123	54023	0	0	0
53974-54173	54073	0	0	0
54024-54223	54123	0	0	0
54074-54273	54173	0	0	0
54124-54323	54223	0	0	0
54174-54373	54273	0	0	0
54224-54423	54323	0	0	0
54274-54473	54373	0	0	0
[truncated: 916 more rows]

## Sheet: Sheet3
Window	Pi
1-201	0.00333
52-251	0.00667
102-301	0.00333
152-351	0.00333
202-401	0.00333
252-451	0.00333
302-501	0.00333
352-551	0.00333
402-601	0.00333
452-651	0
502-701	0
552-751	0.00333
602-801	0.00333
652-851	0.00333
702-901	0.00667
752-951	0.00333
802-1001	0.00333
852-1051	0.00333
902-1101	0.00333
952-1151	0.00667
1002-1201	0.00667
1052-1251	0.00667
1102-1301	0.00333
1152-1353	0.00333
1202-1404	0.00333
1252-1454	0.00667
1302-1504	0.00667
1354-1563	0.00333
1405-1613	0.01
1455-1663	0.00667
1505-1714	0.01
1564-1764	0.01
1614-1814	0.00333
1664-1864	0.00333
1715-1914	0
1765-1964	0
1815-2014	0.00667
1865-2064	0.01333
1915-2114	0.01333
1965-2164	0.01333
2015-2214	0.01333
2065-2264	0.00667
2115-2314	0.00667
2165-2364	0.00667
2215-2414	0
2265-2464	0.00667
2315-2514	0.00667
2365-2564	0.01333
2415-2614	0.01333
2465-2664	0.01
2515-2714	0.01
2565-2764	0.01
2615-2814	0.01
2665-2864	0.00667
2715-2914	0.01
2765-2964	0.00333
2815-3014	0.00667
2865-3064	0.01
2915-3114	0.00667
2965-3164	0.00667
3015-3214	0.00333
3065-3270	0.00333
3115-3320	0.00333
3165-3370	0.01
3215-3420	0.01333
3271-3470	0.01333
3321-3520	0.01333
3371-3570	0.00667
3421-3620	0.00667
3471-3677	0.00333
3521-3727	0.00333
3571-3777	0.01
3621-3827	0.00667
3678-3881	0.00667
3728-3931	0.01
3778-3981	0.00333
3828-4031	0.00333
3882-4090	0.00667
3932-4147	0.07333
3982-4204	0.07333
4032-4254	0.07333
4091-4304	0.07
4149-4354	0
4205-4407	0
4255-4457	0.01
4305-4507	0.01
4355-4557	0.01
4408-4607	0.01333
4458-4659	0.00333
4508-4709	0.00333
4558-4759	0.00333
4608-4809	0
4660-4859	0
4710-4909	0.00333
4760-4959	0.00333
4810-5009	0.00333
4860-5059	0.00333
4910-5109	0
4960-5159	0
5010-5219	0.00333
5060-5275	0.00667
5110-5325	0.00667
5160-5375	0.01
5220-5425	0.00667
5276-5475	0.00333
5326-5525	0.00333
5376-5575	0.00333
5426-5625	0.00667
5476-5676	0.01333
5526-5754	0.01333
5576-5804	0.01667
5626-5854	0.01333
5677-5913	0.01
5755-5963	0.01333
5805-6022	0.00667
5855-6072	0.00667
5914-6122	0.00333
5964-6172	0.00333
6023-6230	0.00333
6073-6280	0.00667
6123-6330	0.00667
6173-6380	0.00667
6231-6430	0.00667
6281-6481	0.00667
6331-6540	0.01333
6381-6601	0.01
6431-6665	0.04333
6482-6715	0.06
6541-6767	0.05333
6602-6817	0.05333
6666-6900	0.02
6716-6950	0.00667
6768-7000	0.00667
6818-7050	0.01
6901-7100	0.01
6951-7150	0.00667
7001-7200	0.00667
7051-7250	0.00333
7101-7300	0.00333
7151-7350	0.01
7201-7400	0.01333
7251-7450	0.01667
7301-7500	0.01667
7351-7550	0.00667
7401-7600	0.00333
7451-7650	0
7501-7700	0.01
7551-7750	0.01333
7601-7809	0.01667
7651-7859	0.01667
7701-7909	0.01
7751-7959	0.01
7810-8009	0.01
7860-8059	0.01333
7910-8116	0.01
7960-8166	0.00667
8010-8216	0.00667
8060-8266	0.00333
8117-8346	0.00333
8167-8396	0.00333
8217-8458	0.00333
8267-8508	0.01
8347-8558	0.01
8397-8608	0.01
8459-8659	0.01333
8509-8709	0.01
8559-8759	0.01667
8609-8809	0.01667
8660-8871	0.01667
8710-9020	0.02333
8760-9083	0.03333
8810-9178	0.06333
8872-9228	0.06
9021-9278	0.05667
9084-9328	0.04667
9179-9424	0.02667
9229-9845	0.07333
9279-9895	0.07
9329-9945	0.06333
9425-9995	0.05333
9846-10047	0.00333
9896-10097	0
9946-10147	0
9996-10197	0.00333
10048-10247	0.01
10098-10297	0.01
10148-10347	0.01333
10198-10397	0.01
10248-10447	0.00667
10298-10497	0.01
10348-10547	0.00667
10398-10597	0.00667
10448-10647	0.00333
10498-10697	0
10548-10747	0
10598-10798	0
10648-10850	0
10698-10900	0
10748-10950	0.02
10799-11022	0.02333
10851-11072	0.03333
10901-11122	0.03667
10951-11172	0.02
11023-11222	0.01667
11073-11272	0.00667
11123-11322	0.00333
11173-11372	0
11223-11422	0
11273-11472	0
11323-11522	0
11373-11572	0
11423-11622	0
11473-11672	0
11523-11722	0
11573-11772	0
11623-11822	0.00333
11673-11872	0.00333
11723-11922	0.00333
11773-11972	0.00333
11823-12022	0
11873-12072	0
11923-12122	0
11973-12172	0
12023-12222	0
12073-12272	0
12123-12322	0
12173-12372	0
12223-12422	0
12273-12472	0
12323-12522	0
12373-12572	0
12423-12622	0.00667
12473-12673	0.00667
12523-12723	0.00667
12573-12773	0.00667
12624-12823	0
12674-12873	0
12724-12923	0.00333
12774-12973	0.00333
12824-13023	0.00333
12874-13073	0.01
12924-13123	0.00667
12974-13173	0.00667
13024-13223	0.01
13074-13273	0.00333
13124-13332	0.00333
13174-13393	0.00333
13224-13443	0.00667
13274-13493	0.01
13333-13543	0.01
13394-13593	0.01333
13444-13643	0.00667
13494-13702	0.00333
13544-13754	0.00333
13594-13823	0
13644-13873	0
13703-13923	0
13755-13973	0
13824-14031	0
13874-14081	0.00333
13924-14131	0.00333
13974-14181	0.00333
14032-14231	0.00333
14082-14281	0
14132-14342	0
14182-14392	0
14232-14442	0
14282-14492	0
14343-14542	0
14393-14592	0
14443-14642	0
14493-14692	0.00667
14543-14743	0.01
14593-14793	0.01
14643-14864	0.01333
14693-14914	0.00667
14744-14964	0.00333
14794-15014	0.00333
14865-15064	0.00667
14915-15116	0.00667
14965-15166	0.01
15015-15216	0.01333
15065-15266	0.00667
15117-15336	0.00667
15167-15386	0.00667
15217-15436	0.00333
15267-15486	0.00333
15337-15536	0.00667
15387-15586	0.00333
15437-15636	0.00333
15487-15686	0.00333
15537-15736	0
15587-15786	0
15637-15836	0
15687-15886	0
15737-15936	0
15787-15986	0
15837-16036	0
15887-16086	0
15937-16136	0.01
15987-16186	0.01333
16037-16236	0.01667
16087-16286	0.02667
16137-16336	0.02333
16187-16386	0.02
16237-16436	0.02
16287-16486	0.01
16337-16536	0.00333
16387-16586	0.00667
16437-16636	0.00667
16487-16686	0.00667
16537-16736	0.01333
16587-16786	0.01
16637-16836	0.01
16687-16886	0.01
16737-16936	0.00333
16787-16986	0.00333
16837-17036	0
16887-17086	0
16937-17137	0.00333
16987-17187	0.00333
17037-17237	0.00333
17087-17287	0.00333
17138-17337	0.00333
17188-17387	0.00667
17238-17437	0.01
17288-17487	0.01
17338-17537	0.01
17388-17587	0.00667
17438-17637	0.00333
17488-17687	0.00333
17538-17737	0.00667
17588-17787	0.00667
17638-17837	0.00667
17688-17887	0.00667
17738-17937	0.00333
17788-17987	0.00333
17838-18037	0.00333
17888-18087	0.01
17938-18137	0.00667
17988-18187	0.00667
18038-18237	0.00667
18088-18287	0
18138-18337	0.00333
18188-18387	0.00667
18238-18437	0.00667
18288-18487	0.00667
18338-18537	0.00333
18388-18587	0
18438-18637	0.00667
18488-18687	0.01
18538-18737	0.02
18588-18787	0.02333
18638-18837	0.01667
18688-18887	0.01333
18738-18937	0.00333
18788-18987	0
18838-19037	0
18888-19087	0
18938-19137	0
18988-19187	0
19038-19237	0
19088-19287	0
19138-19337	0
19188-19387	0.00333
19238-19437	0.00667
19288-19487	0.01
19338-19537	0.01
19388-19587	0.00667
19438-19637	0.00333
19488-19687	0
19538-19737	0.00333
19588-19796	0.00333
19638-19846	0.00667
19688-19896	0.01
19738-19946	0.00667
19797-19996	0.00667
19847-20046	0.00333
19897-20096	0
19947-20146	0
19997-20196	0
20047-20246	0
20097-20296	0.00333
20147-20346	0.00333
20197-20396	0.00333
20247-20446	0.00333
20297-20496	0
20347-20546	0
20397-20596	0
20447-20646	0
20497-20696	0
20547-20746	0
20597-20796	0
20647-20846	0
20697-20896	0
20747-20946	0
20797-20996	0
20847-21046	0
20897-21096	0
20947-21146	0
20997-21196	0.00333
21047-21246	0.00333
21097-21296	0.00333
21147-21346	0.00333
21197-21396	0.00333
21247-21446	0.00667
21297-21496	0.00667
21347-21546	0.00667
21397-21596	0.00333
21447-21648	0.01667
21497-21698	0.01667
21547-21748	0.02
21597-21798	0.02
21649-21848	0.00333
21699-21898	0.00333
21749-21948	0
21799-21998	0
21849-22048	0
21899-22098	0
21949-22148	0
21999-22198	0
22049-22248	0
22099-22298	0
22149-22348	0
22199-22398	0.00333
22249-22448	0.00333
22299-22498	0.00667
22349-22548	0.00667
22399-22598	0.00333
22449-22648	0.00333
22499-22698	0
22549-22748	0
22599-22798	0
22649-22848	0
22699-22898	0
22749-22948	0
22799-22998	0
22849-23048	0
22899-23098	0
22949-23148	0.00333
22999-23198	0.00667
23049-23248	0.00667
23099-23298	0.00667
23149-23349	0.00333
23199-23405	0.00333
23249-23455	0.00667
23299-23505	0.01
23350-23555	0.01
23406-23605	0.00667
23456-23655	0.00333
23506-23705	0
23556-23755	0
23606-23805	0.01
23656-23855	0.01
23706-23905	0.01333
23756-23955	0.01333
23806-24005	0.00333
23856-24055	0.00333
23906-24105	0
23956-24155	0
24006-24205	0
24056-24255	0.00333
24106-24305	0.00333
24156-24355	0.00333
24206-24405	0.00667
24256-24455	0.00333
24306-24505	0.00333
24356-24555	0.00333
24406-24605	0.00333
24456-24655	0.00333
24506-24705	0.00333
24556-24755	0.00333
24606-24805	0
24656-24855	0
24706-24905	0
24756-24955	0.00333
24806-25005	0.00333
24856-25055	0.00667
24906-25105	0.00667
24956-25155	0.00333
25006-25205	0.00333
25056-25255	0
25106-25305	0.00667
25156-25355	0.00667
25206-25405	0.00667
25256-25455	0.00667
25306-25505	0
25356-25555	0
25406-25605	0.00333
25456-25655	0.00667
25506-25705	0.00667
25556-25755	0.01
25606-25805	0.01
25656-25855	0.01
25706-25905	0.01
25756-25955	0.00667
25806-26005	0.00667
25856-26055	0.00333
25906-26105	0.00333
25956-26155	0.00333
26006-26205	0.00333
26056-26255	0.00333
26106-26305	0.00333
26156-26355	0.00333
26206-26405	0
26256-26455	0
26306-26505	0
26356-26555	0
26406-26605	0
26456-26655	0
26506-26705	0
26556-26755	0
26606-26805	0
26656-26855	0
26706-26905	0
26756-26955	0.00333
26806-27005	0.00333
26856-27055	0.00333
26906-27105	0.00333
26956-27155	0.00333
27006-27205	0.00333
27056-27255	0.00333
27106-27305	0.00333
27156-27355	0
27206-27405	0
27256-27455	0
27306-27505	0
27356-27555	0
27406-27605	0
27456-27655	0.00333
27506-27705	0.00333
27556-27755	0.00333
27606-27805	0.00333
27656-27855	0
27706-27905	0
27756-27955	0
27806-28005	0.00333
27856-28088	0.00667
27906-28138	0.01
27956-28188	0.01333
28006-28239	0.01667
28089-28291	0.01667
28139-28341	0.01333
28189-28391	0.01
28240-28441	0.00333
28292-28491	0
28342-28541	0.00333
28392-28598	0.01
28442-28648	0.01
28492-28698	0.01
28542-28748	0.01
28599-28798	0.00667
28649-28848	0.00667
28699-28906	0.00667
28749-28975	0.01
28799-29026	0.00667
28849-29076	0.00667
28907-29339	0.02667
28977-29389	0.02
29027-29439	0.02
29077-29489	0.02
29340-29539	0.00667
29390-29589	0.00667
29440-29639	0.01
29490-29689	0.01
29540-29739	0.01
29590-29789	0.01333
29640-29839	0.01333
29690-29889	0.01333
29740-29939	0.01
29790-29989	0.01
29840-30039	0.01
29890-30089	0.01
29940-30139	0.01
29990-30189	0.00667
30040-30239	0.00333
30090-30289	0.01
30140-30339	0.00667
30190-30389	0.01333
30240-30439	0.02333
30290-30493	0.01667
30340-30543	0.01667
30390-30619	0.01
30440-30692	0.00667
30494-30742	0.01667
30557-30813	0.02667
30620-30882	0.02667
30693-30932	0.02
30743-30982	0.01333
30814-31032	0.00667
30883-31082	0.00667
30933-31215	0.05
30983-31362	0.07833
31033-31419	0.125
31083-31470	0.155
31217-31520	0.11167
31363-31578	0.08
31420-31628	0.03333
31471-31678	0.00333
31521-31728	0.00333
31579-31778	0.00667
31629-31828	0.00333
31679-31878	0.00667
31729-31928	0.00667
31779-31978	0.00667
31829-32028	0.01
31879-32078	0.00667
31929-32130	0.01
31979-32180	0.00667
32029-32242	0.00667
32079-32293	0.01
32131-32343	0.01
32181-32393	0.01
32243-32443	0.00667
32294-32493	0.00333
32344-32543	0.00333
32394-32593	0.00667
32444-32643	0.01
32494-32693	0.01
32544-32744	0.01333
32594-32794	0.01
32644-32844	0.00667
32694-32894	0.00667
32745-32944	0.00333
32795-32994	0.00333
32845-33044	0.00333
32895-33094	0.00333
32945-33144	0
32995-33194	0
33045-33244	0.00333
33095-33312	0.00667
33145-33362	0.01
33195-33419	0.01333
33245-33469	0.01333
33313-33519	0.01333
33363-33582	0.01
33420-33669	0.00667
33470-33719	0.00333
33520-33769	0
33583-33825	0
33670-33875	0
33720-33927	0
33770-33977	0
33826-34028	0
33876-34078	0
33928-34128	0
33978-34178	0
34029-34236	0
34079-34286	0
34129-34336	0.00333
34179-34386	0.00333
34237-34436	0.00667
34287-34486	0.01
34337-34536	0.00667
34387-34586	0.00667
34437-34636	0.00333
34487-34686	0
34537-34736	0
34587-34787	0
34637-34844	0.00667
34687-34894	0.00667
34737-34944	0.00667
34788-34994	0.00667
34845-35044	0
34895-35094	0.00333
34945-35144	0.00333
34995-35194	0.00333
35045-35244	0.00333
35095-35294	0
35145-35344	0.00333
35195-35394	0.00667
35245-35444	0.00667
35295-35494	0.00667
35345-35544	0.00333
35395-35594	0
35445-35644	0.00333
35495-35694	0.00333
35545-35744	0.00333
35595-35794	0.00333
35645-35844	0
35695-35894	0
35745-35944	0
35795-35994	0.00333
35845-36044	0.00333
35895-36094	0.00667
35945-36144	0.01
35995-36194	0.00667
36045-36244	0.00667
36095-36294	0.00333
36145-36344	0
36195-36394	0
36245-36444	0
36295-36494	0
36345-36544	0
36395-36594	0
36445-36644	0
36495-36694	0
36545-36744	0
36595-36794	0
36645-36844	0
36695-36894	0
36745-36944	0
36795-36994	0
36845-37044	0
36895-37094	0
36945-37144	0
36995-37194	0
37045-37244	0
37095-37294	0
37145-37344	0
37195-37394	0
37245-37456	0.03
37295-37506	0.03333
37345-37556	0.04
37395-37606	0.04
37457-37656	0.01
37507-37724	0.00667
37557-37774	0
37607-37825	0.00667
37657-37875	0.01
37725-37925	0.01
37775-37975	0.01
37826-38025	0.00333
37876-38075	0
37926-38125	0
37976-38175	0.00333
38026-38225	0.01
38076-38275	0.01
38126-38325	0.01
38176-38375	0.01
38226-38425	0.00333
38276-38475	0.00333
38326-38525	0.00333
38376-38575	0
38426-38625	0
38476-38675	0
38526-38725	0.00333
38576-38775	0.01
38626-38826	0.01
38676-38876	0.01
38726-38926	0.00667
38776-38976	0
38827-39026	0.00333
38877-39076	0.00333
38927-39126	0.00333
38977-39176	0.00333
39027-39226	0.00333
39077-39276	0.01
39127-39327	0.01
39177-39377	0.01
39227-39427	0.00667
39277-39477	0
39328-39527	0
39378-39577	0.00333
39428-39627	0.00333
39478-39677	0.00333
39528-39727	0.00333
39578-39777	0
39628-39827	0
39678-39877	0
39728-39927	0
39778-39977	0
39828-40027	0
39878-40077	0
39928-40127	0
39978-40177	0
40028-40227	0.00333
40078-40277	0.00333
40128-40327	0.00333
40178-40377	0.00333
40228-40427	0
40278-40477	0
40328-40527	0
40378-40577	0.00333
40428-40627	0.00333
40478-40677	0.00333
40528-40727	0.00333
40578-40777	0.00333
40628-40827	0.00333
40678-40877	0.00333
40728-40927	0.00333
40778-40977	0
40828-41027	0
40878-41077	0
40928-41127	0.00333
40978-41177	0.00667
41028-41227	0.00667
41078-41277	0.00667
41128-41327	0.00667
41178-41377	0.00333
41228-41427	0.00333
41278-41477	0.00333
41328-41527	0
41378-41577	0
41428-41627	0
41478-41677	0
41528-41727	0.00333
41578-41777	0.00333
41628-41827	0.00333
41678-41877	0.00333
41728-41927	0
41778-41977	0
41828-42027	0
41878-42077	0
41928-42127	0
41978-42177	0
42028-42227	0
42078-42277	0
42128-42327	0
42178-42377	0
42228-42427	0
42278-42477	0
42328-42527	0
42378-42577	0
42428-42627	0
42478-42677	0
42528-42727	0
42578-42777	0
42628-42827	0
42678-42877	0
42728-42927	0
42778-42977	0.00333
42828-43027	0.00333
42878-43077	0.00333
42928-43127	0.00333
42978-43177	0.00333
43028-43227	0.00333
43078-43277	0.00333
43128-43327	0.00333
43178-43377	0
43228-43427	0
43278-43477	0
43328-43527	0
43378-43577	0
43428-43627	0
43478-43677	0
43528-43727	0
43578-43777	0
43628-43827	0
43678-43877	0
43728-43927	0.00333
43778-43977	0.00333
43828-44027	0.00667
43878-44077	0.01
43928-44129	0.00667
43978-44179	0.00667
44028-44229	0.00667
44078-44279	0.01
44130-44329	0.01667
44180-44381	0.02333
44230-44431	0.02
44280-44481	0.01333
44330-44531	0.00667
44382-44581	0.00333
44432-44631	0.00333
44482-44681	0.00333
44532-44731	0.00333
44582-44781	0.00333
44632-44831	0.00333
44682-44881	0.00333
44732-44931	0.00333
44782-44981	0.00333
44832-45031	0.00333
44882-45081	0.00333
44932-45131	0.00333
44982-45181	0
45032-45231	0
45082-45281	0
45132-45331	0
45182-45381	0
45232-45431	0
45282-45481	0
45332-45531	0
45382-45581	0.00333
45432-45631	0.00667
45482-45681	0.00667
45532-45731	0.00667
45582-45781	0.00333
45632-45831	0
45682-45881	0.00333
45732-45931	0.00333
45782-45981	0.00667
45832-46031	0.00667
45882-46081	0.00667
45932-46132	0.01
45982-46182	0.00667
46032-46232	0.00667
46082-46282	0.00333
46133-46332	0
46183-46382	0.00333
46233-46432	0.00333
46283-46482	0.00333
46333-46532	0.00667
46383-46582	0.00667
46433-46632	0.00667
46483-46682	0.01
46533-46732	0.00667
46583-46782	0.00667
46633-46832	0.00667
46683-46882	0.00333
46733-46932	0.00667
46783-46982	0.00333
46833-47032	0.00333
46883-47082	0.00333
46933-47132	0
46983-47182	0.00333
47033-47232	0.00333
47083-47282	0.00333
47133-47332	0.00333
47183-47382	0
47233-47432	0
47283-47482	0.00333
47333-47532	0.00333
47383-47582	0.00333
47433-47632	0.00333
47483-47682	0
47533-47732	0
47583-47782	0
47633-47832	0
47683-47882	0.00333
47733-47933	0.00333
47783-47983	0.00333
47833-48033	0.00333
47883-48083	0
47934-48133	0
47984-48183	0
48034-48234	0.00333
48084-48284	0.00333
48134-48334	0.00333
48184-48384	0.00333
48235-48444	0.01
48285-48509	0.01333
48335-48574	0.01667
48385-48626	0.02667
48445-48678	0.02
48510-48728	0.02667
48575-48778	0.03
48627-48837	0.02333
48679-48887	0.02333
48729-48937	0.01333
48779-48987	0.00667
48838-49037	0.00333
48888-49087	0
48938-49137	0.00333
48988-49187	0.00333
49038-49237	0.00667
49088-49287	0.00667
49138-49345	0.00333
49188-49416	0.00333
49238-49529	0.00667
49288-49598	0.01
49346-49648	0.01
49417-49698	0.01
49549-49748	0.00667
49599-49807	0.00333
49649-49857	0.00333
49699-49907	0.00333
49749-49957	0.00667
49808-50007	0.01
49858-50066	0.01
49908-50116	0.01333
49958-50166	0.00667
50008-50216	0.00333
50067-50267	0.00333
50117-50317	0
50167-50367	0
50217-50417	0
50268-50467	0.00667
50318-50519	0.00667
50368-50575	0.01333
50418-50633	0.01667
50470-50683	0.01
50520-50733	0.01
50576-50783	0.00667
50634-50841	0.00333
50684-50901	0.00333
50734-50951	0.00333
50784-51001	0
50842-51051	0
50902-51101	0.00667
50952-51163	0.00667
51002-51213	0.01333
51052-51263	0.01667
51102-51313	0.01333
51164-51363	0.01667
51214-51413	0.01667
51264-51463	0.02333
51314-51513	0.02333
51364-51563	0.02333
51414-51613	0.01667
51464-51663	0.01333
51514-51713	0.01333
51564-51763	0.01
51614-51813	0.01
51664-51863	0.00333
51714-51913	0.00667
51764-51963	0.01333
51814-52013	0.01333
51864-52063	0.01667
51914-52113	0.01
51964-52163	0.00667
52014-52215	0.00667
52064-52265	0.00667
52114-52346	0.04
52164-52396	0.04667
52216-52455	0.04667
52266-52513	0.05667
52347-52563	0.02667
52397-52613	0.01667
52456-52663	0.01667
52514-52713	0.00333
52564-52763	0
52614-52813	0.00333
52664-52863	0.00333
52714-52913	0.00333
52764-52963	0.00333
52814-53013	0
52864-53063	0
52914-53113	0
52964-53163	0
53014-53213	0
53064-53263	0.00333
53114-53313	0.00333
53164-53363	0.00667
53214-53413	0.00667
53264-53463	0.00333
53314-53514	0.00667
53364-53564	0.00667
53414-53614	0.00667
53464-53673	0.01
53515-53723	0.00667
53565-53773	0.00333
53615-53823	0.00667
53674-53873	0.00333
53724-53923	0.00333
53774-53973	0.00333
53824-54023	0
53874-54073	0
53924-54123	0
53974-54173	0
54024-54223	0
54074-54273	0
54124-54323	0
54174-54373	0
54224-54423	0
54274-54473	0
54324-54523	0
54374-54573	0
54424-54623	0
54474-54673	0
54524-54723	0
54574-54773	0
54624-54823	0
54674-54873	0.00333
54724-54923	0.00333
54774-54973	0.00667
54824-55023	0.00667
54874-55073	0.00333
54924-55123	0.00333
54974-55173	0
55024-55223	0
55074-55273	0
55124-55323	0.00333
55174-55373	0.00333
55224-55423	0.00333
55274-55473	0.00333
55324-55523	0
55374-55588	0.00333
55424-55638	0.01
55474-55688	0.01333
55524-55738	0.01333
55589-55799	0.01
55639-55849	0.00667
55689-55899	0.00667
55739-55971	0.00667
55800-56034	0.01
55850-56085	0.01667
55900-56138	0.01667
55972-56189	0.02
56035-56239	0.02333
56086-56299	0.01667
56139-56349	0.01333
56190-56399	0.01333
56240-56449	0.00667
56300-56499	0.00333
56350-56549	0.00333
56400-56599	0
56450-56649	0
56500-56699	0
56550-56749	0
56600-56799	0
56650-56849	0
56700-56899	0.00333
56750-56949	0.00333
56800-56999	0.00333
56850-57049	0.00333
56900-57099	0
56950-57149	0
57000-57199	0
57050-57249	0
57100-57299	0
57150-57349	0
57200-57399	0.00333
57250-57449	0.00333
57300-57499	0.00333
57350-57549	0.00333
57400-57599	0
57450-57649	0
57500-57699	0.00333
57550-57749	0.00667
57600-57799	0.00667
57650-57849	0.00667
57700-57899	0.00333
57750-57949	0
57800-57999	0
57850-58049	0
57900-58099	0.02667
57950-58156	0.03667
58000-58206	0.03667
58050-58273	0.03667
58100-58323	0.01333
58157-58373	0.01667
58207-58423	0.01667
58274-58473	0.01667
58324-58523	0.02
58374-58573	0.01
58424-58624	0.01333
58474-58674	0.01667
58524-58724	0.01
58574-58774	0.01
58625-58824	0.01333
58675-58874	0.01
58725-58924	0.01
58775-58974	0.01
58825-59024	0.00333
58875-59074	0.01
58925-59124	0.01
58975-59174	0.00667
59025-59224	0.00667
59075-59274	0
59125-59324	0
59175-59374	0
59225-59424	0
59275-59474	0
59325-59524	0
59375-59574	0
59425-59624	0
59475-59674	0.00333
59525-59724	0.01
59575-59774	0.01
59625-59824	0.01
59675-59874	0.00667
59725-59924	0
59775-59974	0
59825-60024	0
59875-60074	0
59925-60124	0.00333
59975-60174	0.00333
60025-60224	0.00333
60075-60274	0.00333
60125-60324	0.00333
60175-60374	0.00333
60225-60424	0.00667
60275-60474	0.01
60325-60524	0.00667
60375-60574	0.01
60425-60624	0.01
60475-60674	0.00667
60525-60724	0.00667
60575-60774	0.00667
60625-60824	0.00667
60675-60874	0.01
60725-60924	0.01
60775-60974	0.01
60825-61025	0.00667
60875-61075	0.00333
60925-61210	0.00667
60975-61260	0.00333
61026-61310	0.00333
61076-61360	0.01
61211-61410	0.00667
61261-61460	0.00667
61311-61510	0.00667
61361-61560	0
61411-61610	0
61461-61660	0
61511-61710	0.00333
61561-61760	0.00333
61611-61810	0.00667
61661-61860	0.00667
61711-61910	0.00333
61761-61960	0.00333
61811-62010	0
61861-62060	0
61911-62110	0
61961-62160	0
62011-62210	0.00333
62061-62260	0.00667
62111-62310	0.00667
62161-62360	0.00667
62211-62410	0.01333
62261-62461	0.01
62311-62521	0.01333
62361-62571	0.01667
62411-62621	0.01333
62462-62671	0.01667
62522-62721	0.01667
62572-62773	0.01333
62622-62824	0.00667
62672-62874	0.00333
62722-62924	0
62774-62974	0.00333
62825-63024	0.00333
62875-63074	0.00333
62925-63124	0.00333
62975-63174	0
63025-63224	0
63075-63274	0
63125-63324	0
63175-63374	0
63225-63424	0
63275-63474	0
63325-63524	0
63375-63574	0
63425-63624	0
63475-63674	0
63525-63724	0.00333
63575-63774	0.00333
63625-63824	0.00667
63675-63874	0.00667
63725-63924	0.00333
63775-63974	0.00667
63825-64024	0.00333
63875-64074	0.00333
63925-64124	0.00333
63975-64174	0
64025-64224	0
64075-64274	0
64125-64324	0
64175-64374	0
64225-64424	0
64275-64474	0.00333
64325-64524	0.00333
64375-64574	0.00333
64425-64624	0.00333
64475-64674	0
64525-64724	0
64575-64774	0
64625-64824	0
64675-64874	0
64725-64939	0
64775-64989	0
64825-65039	0.00667
64875-65089	0.00667
64940-65139	0.01
64990-65189	0.01
65040-65239	0.00333
65090-65289	0.00667
65140-65339	0.00667
65190-65389	0.00667
65240-65439	0.00667
65290-65491	0.00333
65340-65541	0
65390-65601	0
65440-65657	0
65492-65707	0
65542-65757	0.00667
65602-65807	0.01
65658-65857	0.01
65708-65907	0.01
65758-65957	0.00333
65808-66007	0
65858-66057	0
65908-66107	0
65958-66157	0
66008-66207	0
66058-66257	0.00333
66108-66307	0.00333
66158-66357	0.00333
66208-66407	0.00333
66258-66457	0
66308-66507	0.00333
66358-66557	0.00333
66408-66607	0.00333
66458-66657	0.00333
66508-66707	0
66558-66757	0
66608-66807	0
66658-66857	0
66708-66907	0
66758-66957	0.00333
66808-67007	0.00667
66858-67057	0.00667
66908-67107	0.01
66958-67157	0.01
67008-67214	0.00667
67058-67276	0.00667
67108-67326	0.00667
67158-67377	0.00333
67215-67428	0.00333
67277-67478	0.00667
67327-67541	0.00333
67378-67591	0.01667
67429-67662	0.04667
67479-67712	0.04333
67542-67762	0.04667
67592-67812	0.03333
67663-67862	0.00333
67713-67912	0.00333
67763-67962	0
67813-68020	0.00333
67863-68070	0.00333
67913-68120	0.00333
67963-68170	0.00333
68021-68220	0
68071-68271	0
68121-68321	0.00333
68171-68371	0.00333
68221-68421	0.00333
68272-68471	0.00667
68322-68521	0.01333
68372-68571	0.01333
68422-68621	0.01333
68472-68671	0.01
68522-68721	0
68572-68776	0.01
68622-68826	0.01
68672-68876	0.01
68722-68932	0.01
68777-69021	0
68827-69104	0
68877-69154	0.00333
68933-69204	0.00333
69022-69254	0.00333
69105-69304	0.00333
69155-69354	0.00333
69205-69405	0.00333
69255-69457	0.01333
69305-69507	0.02333
69355-69558	0.02
69406-69608	0.02
69458-69666	0.01333
69508-69716	0.00667
69559-69766	0.01333
69609-69816	0.01333
69667-69866	0.01
69717-69916	0.00667
69767-69966	0
69817-70017	0
69867-70067	0.00333
69917-70120	0.00333
69967-70170	0.00333
70018-70220	0.00667
70068-70270	0.00333
70121-70320	0.00333
70171-70370	0.00333
70221-70420	0
70271-70470	0.00333
70321-70520	0.00667
70371-70570	0.01333
70421-70621	0.01333
70471-70671	0.01
70521-70721	0.00667
70571-70771	0.00333
70622-70821	0.00667
70672-70871	0.01
70722-70921	0.01333
70772-70971	0.01333
70822-71021	0.01
70872-71071	0.00667
70922-71121	0.00333
70972-71171	0
71022-71221	0
71072-71271	0
71122-71321	0
71172-71371	0
71222-71423	0
71272-71473	0.00333
71322-71523	0.01
71372-71573	0.01333
71424-71623	0.01333
71474-71673	0.01
71524-71723	0.00333
71574-71773	0
71624-71823	0
71674-71875	0
71724-71925	0
71774-71975	0
71824-72025	0.00333
71876-72075	0.00667
71926-72140	0.01
71976-72190	0.01333
72026-72240	0.01
72076-72290	0.00667
72141-72340	0.00333
72191-72390	0
72241-72446	0.00333
72291-72496	0.00667
72341-72546	0.01333
72391-72598	0.02
72447-72648	0.02333
72497-72698	0.02667
72547-72748	0.02
72599-72805	0.02333
72649-72855	0.01667
72699-72905	0.01
72749-72956	0.01
72806-73006	0
72856-73057	0.00333
72906-73107	0.00333
72957-73157	0.00333
73007-73207	0.00333
73058-73257	0
73108-73307	0
73158-73357	0
73208-73407	0.00333
73258-73458	0.00667
73308-73508	0.00667
73358-73558	0.00667
73408-73608	0.00333
73459-73659	0
73509-73709	0
73559-73762	0
73609-73813	0
73660-73872	0.00667
73710-73922	0.01
73763-73998	0.01
73814-74048	0.01333
73873-74117	0.02
73923-74175	0.01667
73999-74225	0.02
74049-74275	0.03333
74118-74325	0.02333
74176-74375	0.02333
74226-74425	0.02333
74276-74475	0.00667
74326-74526	0.01
74376-74576	0.01
74426-74669	0.01667
74476-74737	0.04
74527-74845	0.05
74577-75014	0.07667
74670-75385	0.10333
74738-75531	0.12
74846-75587	0.10333
75015-75637	0.08667
75386-75691	0.05667
75532-75741	0.01667
75588-75791	0.01667
75638-75850	0.01
75692-75900	0.00333
75742-75950	0.00333
75792-76002	0.00667
75851-76052	0.00333
75901-76102	0.00667
75951-76152	0.00667
76003-76202	0.00667
76053-76252	0.00667
76103-76302	0.00333
76153-76352	0.00667
76203-76402	0.00333
76253-76452	0.00333
76303-76502	0.00333
76353-76552	0
76403-76602	0
76453-76652	0
76503-76702	0
76553-76752	0
76603-76802	0
76653-76852	0
76703-76902	0
76753-76952	0
76803-77002	0
76853-77052	0
76903-77102	0.00333
76953-77152	0.00333
77003-77202	0.00333
77053-77252	0.00667
77103-77302	0.00333
77153-77352	0.00333
77203-77402	0.00333
77253-77452	0
77303-77502	0.00333
77353-77570	0.00667
77403-77620	0.00667
77453-77670	0.01
77503-77720	0.01
77571-77784	0.01
77621-77877	0.01667
77671-77927	0.01333
77721-77977	0.01
77785-78027	0.00667
77878-78077	0
77928-78127	0.01333
77978-78177	0.01333
78028-78227	0.01333
78078-78277	0.02
78128-78327	0.01
78178-78377	0.01
78228-78427	0.01
78278-78477	0.00333
78328-78527	0
78378-78577	0
78428-78627	0.00333
78478-78677	0.01
78528-78727	0.01
78578-78777	0.01333
78628-78827	0.01667
78678-78877	0.01
78728-78927	0.01
78778-78994	0.01
78828-79044	0.00667
78878-79094	0.01
78928-79144	0.01667
78995-79194	0.01667
79045-79245	0.02
79095-79295	0.01667
79145-79345	0.01
79195-79395	0.01
79246-79445	0.00333
79296-79495	0.00333
79346-79545	0.00333
79396-79595	0
79446-79645	0
79496-79695	0.00333
79546-79745	0.00333
79596-79795	0.01
79646-79845	0.01
79696-79895	0.00667
79746-79945	0.00667
79796-79995	0
79846-80045	0
79896-80095	0
79946-80145	0.00333
79996-80195	0.01
80046-80245	0.01
80096-80295	0.01
80146-80345	0.01
80196-80395	0.00667
80246-80445	0.00667
80296-80495	0.01
80346-80545	0.01
80396-80597	0.01333
80446-80657	0.01333
80496-80707	0.01
80546-80757	0.00667
80598-80807	0.00667
80658-80857	0.00667
80708-80907	0.00667
80758-80957	0.01
80808-81007	0.01
80858-81057	0.01
80908-81107	0.01
80958-81157	0.00667
81008-81207	0
81058-81257	0.00333
81108-81307	0.00667
81158-81357	0.01
81208-81407	0.01
81258-81457	0.00667
81308-81507	0.00333
81358-81557	0
81408-81607	0.00333
81458-81657	0.00333
81508-81707	0.00333
81558-81757	0.00667
81608-81817	0.01
81658-81867	0.01333
81708-81917	0.01667
81758-81967	0.01333
81818-82017	0.01333
81868-82067	0.01333
81918-82117	0.01667
81968-82167	0.01667
82018-82217	0.01
82068-82267	0.00667
82118-82317	0.00333
82168-82367	0.00333
82218-82417	0.00667
82268-82467	0.00667
82318-82517	0.00333
82368-82567	0.00667
82418-82617	0.00333
82468-82667	0.00333
82518-82717	0.00333
82568-82767	0
82618-82817	0
82668-82867	0
82718-82933	0
82768-82983	0
82818-83033	0.00333
82868-83083	0.00333
82934-83133	0.00333
82984-83183	0.00667
83034-83233	0.00333
83084-83283	0.00667
83134-83333	0.01
83184-83557	0.00667
83234-83625	0.02
83284-83675	0.02
83334-83725	0.02
83558-83775	0.02
83626-83825	0.01
83676-83875	0.00667
83726-83926	0.00333
83776-83976	0.00667
83826-84026	0.00333
83876-84076	0.00333
83927-84126	0.00667
83977-84176	0.00333
84027-84226	0.00333
84077-84276	0.00333
84127-84326	0
84177-84376	0
84227-84426	0
84277-84476	0
84327-84526	0
84377-84576	0
84427-84626	0
84477-84676	0
84527-84726	0
84577-84776	0
84627-84828	0.01
84677-84878	0.01333
84727-84934	0.02
84777-84984	0.02
84829-85034	0.01
84879-85084	0.00667
84935-85134	0
84985-85184	0
85035-85234	0
85085-85284	0
85135-85334	0.00333
85185-85384	0.00333
85235-85438	0.00333
85285-85488	0.00333
85335-85538	0
85385-85588	0
85439-85638	0
85489-85688	0
85539-85738	0.00333
85589-85788	0.00333
85639-85838	0.00333
85689-85888	0.00333
85739-85948	0
85789-85998	0
85839-86048	0.01
85889-86098	0.01
85949-86148	0.02
85999-86198	0.02333
86049-86248	0.01333
86099-86298	0.01333
86149-86348	0.00667
86199-86398	0.00333
86249-86448	0.00333
86299-86498	0.01333
86349-86548	0.01
86399-86609	0.02333
86449-86703	0.04667
86499-86753	0.03667
86549-86803	0.04333
86610-86854	0.03
86704-86911	0.00667
86754-86961	0.00667
86804-87011	0
86855-87061	0
86912-87122	0
86962-87172	0
87012-87223	0
87062-87273	0.00333
87123-87323	0.00333
87173-87373	0.00333
87224-87423	0.00333
87274-87473	0
87324-87523	0
87374-87573	0
87424-87623	0
87474-87673	0
87524-87723	0
87574-87773	0
87624-87823	0
87674-87873	0
87724-87923	0
87774-87974	0.00333
87824-88024	0.00333
87874-88074	0.00333
87924-88124	0.00667
87975-88174	0.00333
88025-88224	0.00667
88075-88274	0.00667
88125-88324	0.00333
88175-88374	0.00333
88225-88424	0
88275-88474	0.00333
88325-88524	0.00333
88375-88574	0.00333
88425-88624	0.01
88475-88674	0.00667
88525-88724	0.00667
88575-88774	0.00667
88625-88824	0
88675-88874	0
88725-88924	0
88775-88974	0.00333
88825-89024	0.00333
88875-89074	0.00667
88925-89124	0.00667
88975-89174	0.00333
89025-89224	0.00333
89075-89274	0
89125-89324	0
89175-89374	0
89225-89424	0
89275-89474	0
89325-89524	0
89375-89574	0
89425-89624	0
89475-89674	0
89525-89724	0
89575-89774	0
89625-89824	0.00333
89675-89874	0.00333
89725-89924	0.00333
89775-89974	0.00333
89825-90024	0
89875-90074	0
89925-90124	0
89975-90174	0
90025-90224	0
90075-90274	0
90125-90324	0
90175-90374	0
90225-90424	0
90275-90474	0
90325-90524	0
90375-90574	0
90425-90624	0
90475-90674	0
90525-90724	0
90575-90774	0
90625-90824	0
90675-90874	0
90725-90924	0.00667
90775-90974	0.00667
90825-91024	0.00667
90875-91074	0.00667
90925-91124	0
90975-91174	0
91025-91224	0
91075-91274	0
91125-91324	0
91175-91374	0
91225-91424	0
91275-91474	0
91325-91524	0
91375-91574	0
91425-91624	0
91475-91674	0
91525-91724	0
91575-91774	0
91625-91824	0
91675-91874	0
91725-91924	0
91775-91974	0
91825-92024	0
91875-92074	0
91925-92124	0
91975-92174	0
92025-92224	0
92075-92274	0
92125-92324	0
92175-92374	0
92225-92424	0
92275-92474	0
92325-92524	0
92375-92574	0
92425-92624	0
92475-92674	0
92525-92724	0
92575-92774	0
92625-92824	0
92675-92874	0.04
92725-92924	0.04
92775-92974	0.04333
92825-93024	0.04333
92875-93074	0.00667
92925-93124	0.00667
92975-93174	0.00667
93025-93224	0.00667
93075-93274	0.00333
93125-93324	0.00333
93175-93374	0
93225-93424	0
93275-93474	0
93325-93524	0
93375-93574	0
93425-93624	0
93475-93674	0
93525-93724	0
93575-93774	0
93625-93824	0
93675-93874	0
93725-93924	0
93775-93974	0.00333
93825-94024	0.00333
93875-94074	0.00333
93925-94124	0.00333
93975-94174	0
94025-94224	0
94075-94274	0
94125-94324	0
94175-94374	0
94225-94424	0.00333
94275-94474	0.00333
94325-94524	0.00333
94375-94574	0.00333
94425-94624	0.00333
94475-94674	0.00333
94525-94724	0.00333
94575-94774	0.00667
94625-94824	0.00667
94675-94874	0.00667
94725-94924	0.00667
94775-94974	0.00333
94825-95024	0
94875-95074	0
94925-95124	0
94975-95174	0
95025-95224	0
95075-95274	0
95125-95324	0
95175-95374	0
95225-95424	0
95275-95474	0
95325-95524	0
95375-95574	0.00333
95425-95624	0.00333
95475-95674	0.00333
95525-95724	0.00333
95575-95774	0
95625-95824	0
95675-95874	0
95725-95924	0
95775-95974	0
95825-96024	0
95875-96074	0
95925-96124	0
95975-96174	0
96025-96224	0
96075-96274	0
96125-96324	0
96175-96374	0
96225-96424	0
96275-96474	0
96325-96524	0.00333
96375-96574	0.00333
96425-96624	0.00333
96475-96674	0.00333
96525-96724	0
96575-96774	0
96625-96824	0
96675-96874	0
96725-96924	0
96775-96974	0
96825-97024	0
96875-97074	0
96925-97124	0
96975-97174	0.00333
97025-97224	0.00333
97075-97274	0.00333
97125-97324	0.00333
97175-97374	0
97225-97424	0
97275-97474	0
97325-97524	0
97375-97574	0
97425-97624	0
97475-97674	0
97525-97724	0
97575-97774	0
97625-97824	0
97675-97874	0.00333
97725-97924	0.00333
97775-97974	0.00333
97825-98024	0.00333
97875-98074	0
97925-98124	0.00333
97975-98196	0.00333
98025-98246	0.00333
98075-98296	0.00333
98125-98346	0
98197-98396	0
98247-98446	0
98297-98496	0
98347-98546	0
98397-98596	0
98447-98646	0
98497-98696	0.00333
98547-98746	0.00667
98597-98796	0.00667
98647-98846	0.00667
98697-98896	0.00333
98747-98946	0
98797-98996	0
98847-99046	0
98897-99096	0
98947-99146	0
98997-99196	0
99047-99246	0
99097-99296	0
99147-99346	0
99197-99405	0.00333
99247-99455	0.00333
99297-99505	0.00333
99347-99555	0.00333
99406-99611	0
99456-99661	0
99506-99711	0
99562-99761	0.00333
99612-99811	0.00333
99662-99861	0.00333
99712-99911	0.00333
99762-99961	0
99812-100011	0
99862-100061	0.00333
99912-100123	0.00333
99962-100173	0.00333
100012-100223	0.00333
100062-100273	0
100124-100323	0
100174-100373	0
100224-100423	0
100274-100473	0
100324-100523	0
100374-100573	0
100424-100623	0.00333
100474-100849	0.00667
100524-100899	0.01
100574-100949	0.01
100624-100999	0.00667
100850-101049	0.00333
100900-101099	0
100950-101149	0
101000-101199	0
101050-101249	0
101100-101299	0
101150-101349	0
101200-101399	0
101250-101449	0
101300-101499	0
101350-101549	0
101400-101599	0
101450-101649	0
101500-101699	0
101550-101749	0
101600-101799	0
101650-101849	0
101700-101899	0
101750-101949	0
101800-101999	0
101850-102049	0
101900-102099	0
101950-102149	0
102000-102199	0.00333
102050-102249	0.00333
102100-102299	0.00333
102150-102349	0.00667
102200-102399	0.00333
102250-102449	0.00333
102300-102499	0.00333
102350-102549	0.00333
102400-102599	0.00333
102450-102649	0.00333
102500-102699	0.00333
102550-102749	0
102600-102799	0
102650-102849	0
102700-102899	0.00333
102750-102949	0.00333
102800-102999	0.00333
102850-103049	0.00333
102900-103099	0
102950-103149	0
103000-103199	0
103050-103249	0
103100-103299	0
103150-103350	0
103200-103400	0
103250-103450	0
103300-103500	0
103351-103550	0.00333
103401-103600	0.00333
103451-103650	0.00333
103501-103700	0.00333
103551-103750	0
103601-103800	0
103651-103858	0
103701-103908	0
103751-103958	0.00333
[truncated: 915 more rows]
